# Supplementary material for: Triazole Evolution of Candida parapsilosis Results in Cross-Resistance to Other Antifungal Drugs, Influences Stress Responses, and Alters Virulence in an Antifungal Drug-Dependent Manner
Source: mSphere. 2020 Oct 28;5(5):e00821-20. doi: 10.1128/mSphere.00821-20 (PMC7593601; doi:10.1128/mSphere.00821-20)
Supplement: DATA SET S1 [file mSphere.00821-20-sd001.xls]

## Sheet: FLV_VOR_POS-all_SNPs
#Coord	Ref	Genomic_region	Gene	AA_change	VOR_S5	POS_S7	FLV_S6	CLIB_S4	Function
Contig005504_C_parapsilosis_CDC317:547	T	intergenic	-	-	G;HOMO;61;1.0;-	G;HOMO;73;1.0;-	G;HOMO;37;1.0;-	-;-;-;-;-	-
Contig005504_C_parapsilosis_CDC317:32179	C	intergenic	-	-	T;HOMO;61;1.0;-	T;HOMO;31;1.0;-	T;HOMO;32;0.97;-	-;-;-;-;-	-
Contig005504_C_parapsilosis_CDC317:48014	C	intergenic	-	-	A;HOMO;37;1.0;-	-;-;-;-;-	-;-;-;-;-	-;-;-;-;-	-
Contig005504_C_parapsilosis_CDC317:57542	T	intergenic	-	-	C;HETERO;46;0.72;-	C;HETERO;32;0.41;-	-;-;-;-;-	-;-;-;-;-	-
Contig005504_C_parapsilosis_CDC317:59551	G	intergenic	-	-	A;HOMO;36;0.94;-	-;-;-;-;-	-;-;-;-;-	-;-;-;-;-	-
Contig005504_C_parapsilosis_CDC317:75769	A	intergenic	-	-	T;HOMO;59;0.97;-	T;HOMO;36;0.94;-	T;HOMO;35;0.91;-	-;-;-;-;-	-
Contig005504_C_parapsilosis_CDC317:82076	T	intergenic	-	-	C;HOMO;45;1.0;-	-;-;-;-;-	-;-;-;-;-	-;-;-;-;-	-
Contig005504_C_parapsilosis_CDC317:86994	A	intergenic	-	-	G;HOMO;104;1.0;-	G;HOMO;61;1.0;-	G;HOMO;75;1.0;-	-;-;-;-;-	-
Contig005504_C_parapsilosis_CDC317:103305	G	exonic	CPAR2_600430	E668E	A;HETERO;129;0.36;synonymous	A;HETERO;69;0.29;synonymous	A;HETERO;105;0.34;synonymous	-;-;-;-;-	Ortholog of Debaryomyces hansenii CBS767 : DEHA2C12716g
Contig005504_C_parapsilosis_CDC317:103311	C	exonic	CPAR2_600430	T670T	T;HETERO;161;0.27;synonymous	T;HETERO;86;0.24;synonymous	T;HETERO;125;0.35;synonymous	-;-;-;-;-	Ortholog of Debaryomyces hansenii CBS767 : DEHA2C12716g
Contig005504_C_parapsilosis_CDC317:103413	C	exonic	CPAR2_600430	T704T	T;HETERO;304;0.19;synonymous	T;HETERO;169;0.21;synonymous	T;HETERO;240;0.17;synonymous	-;-;-;-;-	Ortholog of Debaryomyces hansenii CBS767 : DEHA2C12716g
Contig005504_C_parapsilosis_CDC317:103577	T	exonic	CPAR2_600430	V759E	A;HETERO;115;0.53;non-synonymous	A;HETERO;62;0.63;non-synonymous	A;HETERO;55;0.73;non-synonymous	-;-;-;-;-	Ortholog of Debaryomyces hansenii CBS767 : DEHA2C12716g
Contig005504_C_parapsilosis_CDC317:103610	A	exonic	CPAR2_600430	E770A	C;HETERO;122;0.19;non-synonymous	C;HETERO;59;0.2;non-synonymous	C;HETERO;52;0.21;non-synonymous	-;-;-;-;-	Ortholog of Debaryomyces hansenii CBS767 : DEHA2C12716g
Contig005504_C_parapsilosis_CDC317:103689	C	exonic	CPAR2_600430	T796T	T;HETERO;85;0.42;synonymous	T;HETERO;58;0.38;synonymous	T;HETERO;56;0.36;synonymous	-;-;-;-;-	Ortholog of Debaryomyces hansenii CBS767 : DEHA2C12716g
Contig005504_C_parapsilosis_CDC317:111292	A	exonic	CPAR2_600440	T814T	T;HETERO;45;0.73;synonymous	-;-;-;-;-	-;-;-;-;-	-;-;-;-;-	Protein of unknown function
Contig005504_C_parapsilosis_CDC317:111304	A	exonic	CPAR2_600440	T818T	T;HETERO;37;0.51;synonymous	-;-;-;-;-	-;-;-;-;-	-;-;-;-;-	Protein of unknown function
Contig005504_C_parapsilosis_CDC317:111544	T	exonic	CPAR2_600440	T898T	A;HETERO;39;0.23;synonymous	-;-;-;-;-	-;-;-;-;-	-;-;-;-;-	Protein of unknown function
Contig005504_C_parapsilosis_CDC317:111556	A	exonic	CPAR2_600440	T902T	-;-;-;-;-	-;-;-;-;-	T;HETERO;34;0.29;synonymous	-;-;-;-;-	Protein of unknown function
Contig005504_C_parapsilosis_CDC317:111568	A	exonic	CPAR2_600440	T906T	T;HETERO;48;0.27;synonymous	-;-;-;-;-	T;HETERO;37;0.35;synonymous	-;-;-;-;-	Protein of unknown function
Contig005504_C_parapsilosis_CDC317:111580	T	exonic	CPAR2_600440	T910T	A;HETERO;54;0.61;synonymous	-;-;-;-;-	A;HETERO;41;0.49;synonymous	-;-;-;-;-	Protein of unknown function
Contig005504_C_parapsilosis_CDC317:111592	T	exonic	CPAR2_600440	T914T	A;HETERO;62;0.63;synonymous	A;HETERO;33;0.64;synonymous	A;HETERO;45;0.6;synonymous	-;-;-;-;-	Protein of unknown function
Contig005504_C_parapsilosis_CDC317:111616	T	exonic	CPAR2_600440	T922T	A;HOMO;78;0.94;synonymous	A;HOMO;44;0.95;synonymous	A;HOMO;54;0.87;synonymous	-;-;-;-;-	Protein of unknown function
Contig005504_C_parapsilosis_CDC317:111628	T	exonic	CPAR2_600440	T926T	A;HOMO;91;0.92;synonymous	A;HOMO;51;0.94;synonymous	A;HOMO;57;0.88;synonymous	-;-;-;-;-	Protein of unknown function
Contig005504_C_parapsilosis_CDC317:120376	G	intergenic	-	-	A;HETERO;120;0.59;-	A;HETERO;62;0.73;-	A;HETERO;60;0.38;-	-;-;-;-;-	-
Contig005504_C_parapsilosis_CDC317:122309	T	intergenic	-	-	C;HOMO;41;1.0;-	-;-;-;-;-	-;-;-;-;-	-;-;-;-;-	-
Contig005504_C_parapsilosis_CDC317:177602	G	exonic	CPAR2_600670	S289N	A;HOMO;135;1.0;non-synonymous	A;HOMO;72;1.0;non-synonymous	A;HOMO;88;1.0;non-synonymous	-;-;-;-;-	Ortholog(s) have role in maintenance of rDNA, meiotic attachment of telomere to nuclear envelope, mitotic sister chromatid segregation, nuclear inner membrane organization
Contig005504_C_parapsilosis_CDC317:183822	T	intergenic	-	-	C;HOMO;54;1.0;-	-;-;-;-;-	C;HOMO;33;0.97;-	-;-;-;-;-	-
Contig005504_C_parapsilosis_CDC317:183873	C	intergenic	-	-	A;HETERO;53;0.23;-	A;HETERO;32;0.41;-	-;-;-;-;-	-;-;-;-;-	-
Contig005504_C_parapsilosis_CDC317:183885	T	intergenic	-	-	C;HETERO;52;0.52;-	C;HETERO;32;0.84;-	-;-;-;-;-	-;-;-;-;-	-
Contig005504_C_parapsilosis_CDC317:188299	G	intergenic	-	-	T;HETERO;82;0.55;-	T;HETERO;46;0.26;-	T;HETERO;44;0.73;-	-;-;-;-;-	-
Contig005504_C_parapsilosis_CDC317:205241	G	exonic	CPAR2_600750	G1491G	A;HETERO;57;0.68;synonymous	-;-;-;-;-	-;-;-;-;-	-;-;-;-;-	Ortholog(s) have role in cellular cation homeostasis, cellular response to biotic stimulus and cellular response to starvation, more
Contig005504_C_parapsilosis_CDC317:205388	G	intergenic	-	-	A;HOMO;46;1.0;-	-;-;-;-;-	-;-;-;-;-	-;-;-;-;-	-
Contig005504_C_parapsilosis_CDC317:213210	A	intergenic	-	-	C;HOMO;123;0.99;-	C;HOMO;74;1.0;-	C;HOMO;77;1.0;-	-;-;-;-;-	-
Contig005504_C_parapsilosis_CDC317:236347	A	intergenic	-	-	C;HOMO;47;1.0;-	-;-;-;-;-	-;-;-;-;-	-;-;-;-;-	-
Contig005504_C_parapsilosis_CDC317:325608	T	intergenic	-	-	A;HOMO;83;1.0;-	A;HOMO;46;1.0;-	A;HOMO;57;1.0;-	-;-;-;-;-	-
Contig005504_C_parapsilosis_CDC317:353089	C	intergenic	-	-	T;HOMO;46;1.0;-	-;-;-;-;-	-;-;-;-;-	-;-;-;-;-	-
Contig005504_C_parapsilosis_CDC317:355124	T	intergenic	-	-	C;HOMO;52;1.0;-	-;-;-;-;-	C;HOMO;41;1.0;-	-;-;-;-;-	-
Contig005504_C_parapsilosis_CDC317:373078	G	intergenic	-	-	A;HOMO;62;1.0;-	-;-;-;-;-	-;-;-;-;-	-;-;-;-;-	-
Contig005504_C_parapsilosis_CDC317:395084	A	exonic	CPAR2_601600	K594E	G;HOMO;60;1.0;non-synonymous	G;HOMO;36;1.0;non-synonymous	G;HOMO;52;1.0;non-synonymous	-;-;-;-;-	Ortholog(s) have guanyl-nucleotide exchange factor activity, ubiquitin binding activity
Contig005504_C_parapsilosis_CDC317:409810	T	intergenic	-	-	A;HOMO;34;0.97;-	-;-;-;-;-	-;-;-;-;-	-;-;-;-;-	-
Contig005504_C_parapsilosis_CDC317:461622	C	intergenic	-	-	T;HOMO;127;1.0;-	T;HOMO;76;1.0;-	T;HOMO;97;1.0;-	-;-;-;-;-	-
Contig005504_C_parapsilosis_CDC317:513610	G	exonic	CPAR2_602170	P22T	T;HOMO;44;1.0;non-synonymous	-;-;-;-;-	T;HOMO;35;1.0;non-synonymous	-;-;-;-;-	Ortholog(s) have structural constituent of ribosome activity and mitochondrial small ribosomal subunit localization
Contig005504_C_parapsilosis_CDC317:545769	G	intergenic	-	-	A;HOMO;116;1.0;-	A;HOMO;59;1.0;-	A;HOMO;92;0.99;-	-;-;-;-;-	-
Contig005504_C_parapsilosis_CDC317:558172	T	intergenic	-	-	C;HOMO;83;0.99;-	C;HOMO;39;0.92;-	C;HOMO;65;1.0;-	-;-;-;-;-	-
Contig005504_C_parapsilosis_CDC317:561511	A	intergenic	-	-	T;HOMO;67;1.0;-	-;-;-;-;-	T;HOMO;57;0.98;-	-;-;-;-;-	-
Contig005504_C_parapsilosis_CDC317:564185	A	intergenic	-	-	C;HOMO;42;1.0;-	-;-;-;-;-	C;HOMO;40;1.0;-	-;-;-;-;-	-
Contig005504_C_parapsilosis_CDC317:592510	G	intergenic	-	-	A;HOMO;54;1.0;-	A;HOMO;32;1.0;-	A;HOMO;39;1.0;-	-;-;-;-;-	-
Contig005504_C_parapsilosis_CDC317:616423	A	intergenic	-	-	C;HOMO;89;1.0;-	C;HOMO;64;1.0;-	C;HOMO;77;1.0;-	-;-;-;-;-	-
Contig005504_C_parapsilosis_CDC317:641476	C	exonic	CPAR2_602710	P12S	T;HOMO;90;1.0;non-synonymous	T;HOMO;55;1.0;non-synonymous	T;HOMO;42;1.0;non-synonymous	-;-;-;-;-	Ortholog of C. albicans SC5314 : C6_01330C_A, C. dubliniensis CD36 : Cd36_61450, Candida tenuis NRRL Y-1498 : cten_CGOB_00240 and Pichia stipitis Pignal : psti_CGOB_00191
Contig005504_C_parapsilosis_CDC317:717655	A	exonic	CPAR2_603050	H66H	G;HOMO;46;1.0;synonymous	-;-;-;-;-	G;HOMO;44;1.0;synonymous	G;HOMO;34;1.0;synonymous	Ortholog of Candida orthopsilosis Co 90-125 : CORT_0F04020
Contig005504_C_parapsilosis_CDC317:732539	T	intergenic	-	-	G;HOMO;35;1.0;-	-;-;-;-;-	G;HOMO;45;1.0;-	-;-;-;-;-	-
Contig005504_C_parapsilosis_CDC317:732900	C	intergenic	-	-	T;HOMO;82;1.0;-	T;HOMO;43;1.0;-	T;HOMO;73;0.99;-	-;-;-;-;-	-
Contig005504_C_parapsilosis_CDC317:740295	C	intergenic	-	-	A;HOMO;92;1.0;-	A;HOMO;36;1.0;-	A;HOMO;62;0.97;-	-;-;-;-;-	-
Contig005504_C_parapsilosis_CDC317:747769	T	exonic	CPAR2_603140	I47V	C;HOMO;105;1.0;non-synonymous	C;HOMO;56;1.0;non-synonymous	C;HOMO;89;1.0;non-synonymous	-;-;-;-;-	Ortholog(s) have double-stranded DNA binding, ketol-acid reductoisomerase activity, role in branched-chain amino acid biosynthetic process, mitochondrial genome maintenance and mitochondrial nucleoid localization
Contig005504_C_parapsilosis_CDC317:748548	G	intergenic	-	-	A;HOMO;33;1.0;-	-;-;-;-;-	A;HOMO;31;1.0;-	-;-;-;-;-	-
Contig005504_C_parapsilosis_CDC317:769358	ATTTTTTTTTTTTTTTC	intergenic	-	-	ATTTTTTTTTTTTTTTT;HETERO;43;0.33;-	-;-;-;-;-	-;-;-;-;-	-;-;-;-;-	-
Contig005504_C_parapsilosis_CDC317:800346	G	intergenic	-	-	A;HOMO;53;1.0;-	A;HOMO;35;1.0;-	A;HOMO;59;1.0;-	-;-;-;-;-	-
Contig005504_C_parapsilosis_CDC317:807262	T	intergenic	-	-	A;HOMO;38;1.0;-	-;-;-;-;-	-;-;-;-;-	-;-;-;-;-	-
Contig005504_C_parapsilosis_CDC317:810651	T	intergenic	-	-	C;HOMO;84;1.0;-	C;HOMO;68;1.0;-	C;HOMO;63;0.98;-	-;-;-;-;-	-
Contig005504_C_parapsilosis_CDC317:893034	T	exonic	CPAR2_603800	T1182A	C;HETERO;36;0.14;non-synonymous	C;HETERO;44;0.25;non-synonymous	-;-;-;-;-	C;HETERO;31;0.26;non-synonymous	Has domain(s) with predicted ATP binding, ATPase activity, coupled to transmembrane movement of substances activity, role in drug export, transmembrane transport and integral component of membrane localization
Contig005504_C_parapsilosis_CDC317:893052	A	exonic	CPAR2_603800	L1176L	G;HETERO;39;0.13;synonymous	G;HETERO;57;0.19;synonymous	-;-;-;-;-	G;HETERO;32;0.25;synonymous	Has domain(s) with predicted ATP binding, ATPase activity, coupled to transmembrane movement of substances activity, role in drug export, transmembrane transport and integral component of membrane localization
Contig005504_C_parapsilosis_CDC317:897916	G	intergenic	-	-	A;HETERO;76;0.12;-	A;HETERO;72;0.21;-	-;-;-;-;-	A;HETERO;65;0.32;-	-
Contig005569_C_parapsilosis_CDC317:28757	G	exonic	CPAR2_100150	C506Y	A;HOMO;69;1.0;non-synonymous	A;HOMO;71;1.0;non-synonymous	A;HOMO;108;1.0;non-synonymous	-;-;-;-;-	Ortholog(s) have ATP-dependent RNA helicase activity, second spliceosomal transesterification activity and role in generation of catalytic spliceosome for second transesterification step, spliceosomal complex disassembly
Contig005569_C_parapsilosis_CDC317:45253	T	exonic	CPAR2_100280	F4L	C;HOMO;39;1.0;non-synonymous	-;-;-;-;-	C;HOMO;48;1.0;non-synonymous	-;-;-;-;-	Ortholog(s) have fungal-type vacuole membrane localization
Contig005569_C_parapsilosis_CDC317:45366	G	exonic	CPAR2_100280	K41K	A;HOMO;36;1.0;synonymous	-;-;-;-;-	A;HOMO;39;1.0;synonymous	-;-;-;-;-	Ortholog(s) have fungal-type vacuole membrane localization
Contig005569_C_parapsilosis_CDC317:45414	T	exonic	CPAR2_100280	L57L	A;HOMO;42;1.0;synonymous	A;HOMO;44;1.0;synonymous	A;HOMO;53;0.98;synonymous	-;-;-;-;-	Ortholog(s) have fungal-type vacuole membrane localization
Contig005569_C_parapsilosis_CDC317:47983	T	exonic	CPAR2_100300	N488I	A;HOMO;68;1.0;non-synonymous	A;HOMO;41;0.98;non-synonymous	A;HOMO;70;1.0;non-synonymous	-;-;-;-;-	Ortholog(s) have carboxylic acid transmembrane transporter activity, role in NAD transport, quinolinic acid transmembrane transport and fungal-type vacuole, mitochondrion, plasma membrane localization
Contig005569_C_parapsilosis_CDC317:51531	C	intergenic	-	-	T;HOMO;32;1.0;-	-;-;-;-;-	T;HOMO;50;1.0;-	-;-;-;-;-	-
Contig005569_C_parapsilosis_CDC317:53191	A	intergenic	-	-	G;HOMO;50;1.0;-	G;HOMO;31;1.0;-	G;HOMO;40;1.0;-	-;-;-;-;-	-
Contig005569_C_parapsilosis_CDC317:59353	A	exonic	CPAR2_100350	D293G	G;HOMO;81;1.0;non-synonymous	G;HOMO;70;1.0;non-synonymous	G;HOMO;121;0.99;non-synonymous	-;-;-;-;-	Ortholog of C. albicans SC5314 : C5_02310C_A, C. dubliniensis CD36 : Cd36_52120, Lodderomyces elongisporus NRLL YB-4239 : LELG_04105 and Candida orthopsilosis Co 90-125 : CORT_0F00450
Contig005569_C_parapsilosis_CDC317:72900	A	intergenic	-	-	G;HOMO;49;0.98;-	G;HOMO;46;1.0;-	G;HOMO;62;0.98;-	-;-;-;-;-	-
Contig005569_C_parapsilosis_CDC317:77890	CCCCAC	intergenic	-	-	-;-;-;-;-	CCCCCC;HETERO;50;0.76;-	CCCCCC;HETERO;56;0.7;-	-;-;-;-;-	-
Contig005569_C_parapsilosis_CDC317:98385	A	intergenic	-	-	G;HOMO;52;1.0;-	G;HOMO;55;1.0;-	G;HOMO;89;0.99;-	-;-;-;-;-	-
Contig005569_C_parapsilosis_CDC317:137195	A	exonic	CPAR2_100740	S7P	G;HOMO;80;0.99;non-synonymous	G;HOMO;68;1.0;non-synonymous	G;HOMO;89;1.0;non-synonymous	-;-;-;-;-	Ortholog(s) have cyclin-dependent protein serine/threonine kinase regulator activity
Contig005569_C_parapsilosis_CDC317:159143	T	intergenic	-	-	C;HOMO;86;1.0;-	C;HOMO;88;1.0;-	C;HOMO;138;1.0;-	-;-;-;-;-	-
Contig005569_C_parapsilosis_CDC317:168709	G	exonic	CPAR2_100930	N220N	-;-;-;-;-	A;HOMO;32;1.0;synonymous	A;HOMO;42;1.0;synonymous	-;-;-;-;-	Ortholog(s) have mitochondrion localization
Contig005569_C_parapsilosis_CDC317:171036	G	intergenic	-	-	A;HOMO;74;1.0;-	A;HOMO;97;1.0;-	A;HOMO;95;1.0;-	-;-;-;-;-	-
Contig005569_C_parapsilosis_CDC317:192644	C	intergenic	-	-	T;HOMO;49;1.0;-	T;HOMO;51;1.0;-	T;HOMO;61;1.0;-	-;-;-;-;-	-
Contig005569_C_parapsilosis_CDC317:196879	C	intergenic	-	-	T;HOMO;41;1.0;-	-;-;-;-;-	T;HOMO;44;1.0;-	-;-;-;-;-	-
Contig005569_C_parapsilosis_CDC317:196893	T	intergenic	-	-	C;HOMO;41;1.0;-	-;-;-;-;-	C;HOMO;51;1.0;-	-;-;-;-;-	-
Contig005569_C_parapsilosis_CDC317:203551	GGGGCTTGTCTGAGTTGGGCTTGTCTGAGTTGGGCTTGTCTGAGTTG	exonic	CPAR2_101080	PRTDSTRTDSTRTDST515PRTDSTRTDSTRTDSI	GGGGCTTGTCTGAGTTGGGCTTGTCTGAGTTGGGCTTGTCTGAGTTA;HETERO;58;0.69;non-synonymous	GGGGCTTGTCTGAGTTGGGCTTGTCTGAGTTGGGCTTGTCTGAGTTA;HETERO;63;0.73;non-synonymous	-;-;-;-;-	-;-;-;-;-	Ortholog(s) have role in fungal-type cell wall organization
Contig005569_C_parapsilosis_CDC317:210010	G	intergenic	-	-	A;HOMO;58;1.0;-	A;HOMO;66;1.0;-	A;HOMO;94;1.0;-	-;-;-;-;-	-
Contig005569_C_parapsilosis_CDC317:217766	T	intergenic	-	-	-;-;-;-;-	C;HOMO;43;1.0;-	C;HOMO;34;1.0;-	-;-;-;-;-	-
Contig005569_C_parapsilosis_CDC317:217823	G	intergenic	-	-	T;HOMO;34;1.0;-	T;HOMO;37;0.97;-	T;HOMO;31;1.0;-	-;-;-;-;-	-
Contig005569_C_parapsilosis_CDC317:223667	G	intergenic	-	-	A;HOMO;47;0.98;-	A;HOMO;40;1.0;-	A;HOMO;42;1.0;-	-;-;-;-;-	-
Contig005569_C_parapsilosis_CDC317:232638	G	intergenic	-	-	C;HOMO;89;1.0;-	C;HOMO;80;1.0;-	C;HOMO;70;1.0;-	-;-;-;-;-	-
Contig005569_C_parapsilosis_CDC317:232710	A	intergenic	-	-	G;HOMO;79;1.0;-	G;HOMO;84;0.99;-	G;HOMO;75;1.0;-	-;-;-;-;-	-
Contig005569_C_parapsilosis_CDC317:265687	GG	intergenic	-	-	-;-;-;-;-	GT;HETERO;62;0.65;-	GT;HETERO;81;0.81;-	-;-;-;-;-	-
Contig005569_C_parapsilosis_CDC317:274087	T	intergenic	-	-	C;HOMO;52;1.0;-	C;HOMO;36;1.0;-	C;HOMO;56;0.98;-	-;-;-;-;-	-
Contig005569_C_parapsilosis_CDC317:274133	A	intergenic	-	-	T;HOMO;58;1.0;-	T;HOMO;58;1.0;-	T;HOMO;82;1.0;-	-;-;-;-;-	-
Contig005569_C_parapsilosis_CDC317:283213	C	exonic	CPAR2_101400	R153W	T;HOMO;57;1.0;non-synonymous	T;HOMO;37;0.97;non-synonymous	T;HOMO;69;0.99;non-synonymous	-;-;-;-;-	Ortholog(s) have GTPase activity, guanyl nucleotide binding activity
Contig005569_C_parapsilosis_CDC317:283233	G	exonic	CPAR2_101400	G159G	A;HOMO;64;1.0;synonymous	A;HOMO;44;0.98;synonymous	A;HOMO;78;0.99;synonymous	-;-;-;-;-	Ortholog(s) have GTPase activity, guanyl nucleotide binding activity
Contig005569_C_parapsilosis_CDC317:283337	C	exonic	CPAR2_101400	P194L	T;HOMO;89;0.99;non-synonymous	T;HOMO;53;1.0;non-synonymous	T;HOMO;100;1.0;non-synonymous	-;-;-;-;-	Ortholog(s) have GTPase activity, guanyl nucleotide binding activity
Contig005569_C_parapsilosis_CDC317:287432	C	intergenic	-	-	T;HOMO;35;1.0;-	-;-;-;-;-	-;-;-;-;-	-;-;-;-;-	-
Contig005569_C_parapsilosis_CDC317:310946	C	intergenic	-	-	T;HOMO;50;0.98;-	T;HOMO;47;1.0;-	T;HOMO;42;0.95;-	-;-;-;-;-	-
Contig005569_C_parapsilosis_CDC317:332456	G	intergenic	-	-	A;HOMO;39;1.0;-	A;HOMO;32;0.97;-	A;HOMO;41;1.0;-	-;-;-;-;-	-
Contig005569_C_parapsilosis_CDC317:332466	T	intergenic	-	-	C;HOMO;47;1.0;-	C;HOMO;45;1.0;-	C;HOMO;50;1.0;-	-;-;-;-;-	-
Contig005569_C_parapsilosis_CDC317:336481	T	intergenic	-	-	A;HOMO;53;0.96;-	A;HOMO;51;0.96;-	A;HOMO;52;0.96;-	-;-;-;-;-	-
Contig005569_C_parapsilosis_CDC317:336595	A	intergenic	-	-	T;HOMO;39;1.0;-	T;HOMO;35;1.0;-	T;HOMO;49;1.0;-	-;-;-;-;-	-
Contig005569_C_parapsilosis_CDC317:336605	C	intergenic	-	-	T;HOMO;38;1.0;-	T;HOMO;35;1.0;-	T;HOMO;42;1.0;-	-;-;-;-;-	-
Contig005569_C_parapsilosis_CDC317:336616	G	intergenic	-	-	T;HOMO;37;1.0;-	T;HOMO;35;1.0;-	T;HOMO;40;1.0;-	-;-;-;-;-	-
Contig005569_C_parapsilosis_CDC317:337177	G	intergenic	-	-	-;-;-;-;-	-;-;-;-;-	A;HOMO;39;1.0;-	-;-;-;-;-	-
Contig005569_C_parapsilosis_CDC317:337227	A	intergenic	-	-	T;HOMO;39;1.0;-	T;HOMO;43;1.0;-	T;HOMO;69;1.0;-	-;-;-;-;-	-
Contig005569_C_parapsilosis_CDC317:341956	G	intergenic	-	-	A;HOMO;44;1.0;-	A;HOMO;60;0.98;-	A;HOMO;56;1.0;-	-;-;-;-;-	-
Contig005569_C_parapsilosis_CDC317:342008	T	intergenic	-	-	A;HOMO;40;1.0;-	A;HOMO;58;0.98;-	A;HOMO;34;1.0;-	-;-;-;-;-	-
Contig005569_C_parapsilosis_CDC317:342450	A	intergenic	-	-	-;-;-;-;-	G;HOMO;32;1.0;-	-;-;-;-;-	-;-;-;-;-	-
Contig005569_C_parapsilosis_CDC317:343501	T	intergenic	-	-	A;HOMO;31;0.97;-	-;-;-;-;-	-;-;-;-;-	-;-;-;-;-	-
Contig005569_C_parapsilosis_CDC317:348671	T	intergenic	-	-	A;HETERO;48;0.21;-	-;-;-;-;-	A;HETERO;47;0.62;-	-;-;-;-;-	-
Contig005569_C_parapsilosis_CDC317:351602	T	exonic	CPAR2_101640	K122E	C;HETERO;142;0.23;non-synonymous	C;HETERO;114;0.27;non-synonymous	C;HETERO;165;0.15;non-synonymous	-;-;-;-;-	Protein of unknown function
Contig005569_C_parapsilosis_CDC317:351629	T	exonic	CPAR2_101640	N113D	C;HETERO;124;0.15;non-synonymous	C;HETERO;110;0.2;non-synonymous	C;HETERO;158;0.11;non-synonymous	-;-;-;-;-	Protein of unknown function
Contig005569_C_parapsilosis_CDC317:351975	G	intergenic	-	-	-;-;-;-;-	A;HOMO;47;0.91;-	A;HOMO;50;0.96;-	-;-;-;-;-	-
Contig005569_C_parapsilosis_CDC317:352609	G	intergenic	-	-	A;HOMO;41;1.0;-	A;HOMO;38;1.0;-	A;HOMO;68;1.0;-	-;-;-;-;-	-
Contig005569_C_parapsilosis_CDC317:352646	T	intergenic	-	-	-;-;-;-;-	-;-;-;-;-	C;HOMO;56;1.0;-	-;-;-;-;-	-
Contig005569_C_parapsilosis_CDC317:355260	A	exonic	CPAR2_101660	F230S	G;HETERO;65;0.46;non-synonymous	G;HETERO;39;0.56;non-synonymous	G;HETERO;45;0.69;non-synonymous	-;-;-;-;-	Ortholog(s) have ATPase activator activity, RNA binding activity
Contig005569_C_parapsilosis_CDC317:361686	A	intergenic	-	-	G;HOMO;49;1.0;-	G;HOMO;62;1.0;-	G;HOMO;70;1.0;-	-;-;-;-;-	-
Contig005569_C_parapsilosis_CDC317:363846	C	intergenic	-	-	-;-;-;-;-	T;HOMO;38;0.95;-	T;HOMO;46;1.0;-	-;-;-;-;-	-
Contig005569_C_parapsilosis_CDC317:363859	T	intergenic	-	-	A;HOMO;31;1.0;-	A;HOMO;45;1.0;-	A;HOMO;50;1.0;-	-;-;-;-;-	-
Contig005569_C_parapsilosis_CDC317:363865	C	intergenic	-	-	T;HOMO;33;1.0;-	T;HOMO;46;1.0;-	T;HOMO;52;1.0;-	-;-;-;-;-	-
Contig005569_C_parapsilosis_CDC317:367147	T	intergenic	-	-	C;HETERO;104;0.2;-	-;-;-;-;-	-;-;-;-;-	-;-;-;-;-	-
Contig005569_C_parapsilosis_CDC317:367152	T	intergenic	-	-	C;HETERO;107;0.21;-	-;-;-;-;-	C;HETERO;108;0.1;-	-;-;-;-;-	-
Contig005569_C_parapsilosis_CDC317:386754	GTTTTTTTTTTTTTTTTG	intergenic	-	-	TTTTTTTTTTTTTTTTTG;HETERO;41;0.37;-	-;-;-;-;-	TTTTTTTTTTTTTTTTTG;HETERO;47;0.45;-	-;-;-;-;-	-
Contig005569_C_parapsilosis_CDC317:386842	G	intergenic	-	-	C;HOMO;48;1.0;-	C;HOMO;55;1.0;-	C;HOMO;52;0.98;-	-;-;-;-;-	-
Contig005569_C_parapsilosis_CDC317:400452	G	exonic	CPAR2_101780	R186R	-;-;-;-;-	A;HETERO;58;0.19;synonymous	A;HETERO;60;0.18;synonymous	A;HETERO;45;0.18;synonymous	Protein of unknown function
Contig005569_C_parapsilosis_CDC317:424415	A	intergenic	-	-	G;HOMO;38;1.0;-	G;HOMO;42;0.98;-	G;HOMO;32;1.0;-	-;-;-;-;-	-
Contig005569_C_parapsilosis_CDC317:425815	T	exonic	CPAR2_101890	L360F	A;HOMO;35;1.0;non-synonymous	A;HOMO;31;1.0;non-synonymous	A;HOMO;40;0.95;non-synonymous	-;-;-;-;-	Protein of unknown function
Contig005569_C_parapsilosis_CDC317:427119	G	intergenic	-	-	A;HOMO;34;1.0;-	-;-;-;-;-	-;-;-;-;-	-;-;-;-;-	-
Contig005569_C_parapsilosis_CDC317:436193	C	exonic	CPAR2_101940	E2327K	T;HETERO;69;0.42;non-synonymous	T;HETERO;61;0.41;non-synonymous	T;HETERO;79;0.43;non-synonymous	-;-;-;-;-	Ortholog(s) have mRNA binding activity
Contig005569_C_parapsilosis_CDC317:447107	C	intergenic	-	-	T;HETERO;34;0.47;-	T;HETERO;38;0.61;-	-;-;-;-;-	T;HETERO;33;0.42;-	-
Contig005569_C_parapsilosis_CDC317:559013	G	intergenic	-	-	A;HOMO;73;1.0;-	A;HOMO;60;1.0;-	A;HOMO;52;1.0;-	-;-;-;-;-	-
Contig005569_C_parapsilosis_CDC317:568520	CTTTTTTTTTTTTTTTTTTTC	intergenic	-	-	CTTTTTTTTTTTTTTTTTTTT;HETERO;40;0.15;-	CTTTTTTTTTTTTTTTTTTTT;HETERO;40;0.17;-	CTTTTTTTTTTTTTTTTTTTT;HETERO;32;0.16;-	-;-;-;-;-	-
Contig005569_C_parapsilosis_CDC317:610983	G	exonic	CPAR2_102660	T55I	A;HOMO;65;0.98;non-synonymous	A;HOMO;71;0.99;non-synonymous	A;HOMO;33;1.0;non-synonymous	-;-;-;-;-	Ortholog(s) have protein tag activity, role in protein neddylation and SCF ubiquitin ligase complex, cytoplasm localization
Contig005569_C_parapsilosis_CDC317:613676	G	exonic	CPAR2_102680	R464K	-;-;-;-;-	-;-;-;-;-	A;HOMO;36;1.0;non-synonymous	-;-;-;-;-	Ortholog(s) have pre-mRNA branch point binding activity, role in mRNA splicing, via spliceosome and commitment complex, cytosol localization
Contig005569_C_parapsilosis_CDC317:640496	A	intergenic	-	-	C;HOMO;39;1.0;-	-;-;-;-;-	-;-;-;-;-	-;-;-;-;-	-
Contig005569_C_parapsilosis_CDC317:647470	T	intergenic	-	-	A;HOMO;85;0.96;-	A;HOMO;62;1.0;-	A;HOMO;72;1.0;-	-;-;-;-;-	-
Contig005569_C_parapsilosis_CDC317:665675	A	exonic	CPAR2_102920	N537K	C;HOMO;73;1.0;non-synonymous	C;HOMO;77;1.0;non-synonymous	C;HOMO;76;1.0;non-synonymous	-;-;-;-;-	Ortholog of Candida tenuis NRRL Y-1498 : CANTEDRAFT_127364, Debaryomyces hansenii CBS767 : DEHA2B10076g, Pichia stipitis Pignal : PICST_29713 and Candida orthopsilosis Co 90-125 : CORT_0B04190
Contig005569_C_parapsilosis_CDC317:667833	G	intergenic	-	-	A;HOMO;42;0.98;-	A;HOMO;60;1.0;-	A;HOMO;43;1.0;-	-;-;-;-;-	-
Contig005569_C_parapsilosis_CDC317:697881	G	intergenic	-	-	C;HOMO;71;0.99;-	C;HOMO;31;1.0;-	C;HOMO;33;1.0;-	-;-;-;-;-	-
Contig005569_C_parapsilosis_CDC317:732132	C	intergenic	-	-	T;HOMO;72;1.0;-	T;HOMO;79;1.0;-	T;HOMO;53;1.0;-	-;-;-;-;-	-
Contig005569_C_parapsilosis_CDC317:736107	G	exonic	CPAR2_103290	I87I	A;HOMO;56;1.0;synonymous	A;HOMO;46;1.0;synonymous	A;HOMO;41;1.0;synonymous	-;-;-;-;-	Ortholog(s) have role in cellular response to nitrogen starvation, negative regulation of TORC1 signaling and positive regulation of autophagy, more
Contig005569_C_parapsilosis_CDC317:747900	C	intergenic	-	-	T;HOMO;37;1.0;-	-;-;-;-;-	T;HOMO;34;1.0;-	-;-;-;-;-	-
Contig005569_C_parapsilosis_CDC317:756031	T	intergenic	-	-	C;HOMO;31;1.0;-	-;-;-;-;-	-;-;-;-;-	-;-;-;-;-	-
Contig005569_C_parapsilosis_CDC317:813548	G	intergenic	-	-	A;HOMO;48;1.0;-	A;HOMO;35;1.0;-	-;-;-;-;-	-;-;-;-;-	-
Contig005569_C_parapsilosis_CDC317:823882	C	exonic	CPAR2_103650	H554Y	T;HOMO;66;1.0;non-synonymous	T;HOMO;55;1.0;non-synonymous	T;HOMO;43;1.0;non-synonymous	-;-;-;-;-	Ortholog of C. albicans SC5314 : C2_07720C_A, Candida tenuis NRRL Y-1498 : CANTEDRAFT_115128, Debaryomyces hansenii CBS767 : DEHA2C08250g and Pichia stipitis Pignal : PICST_48898
Contig005569_C_parapsilosis_CDC317:835577	T	intergenic	-	-	C;HOMO;107;1.0;-	C;HOMO;62;1.0;-	C;HOMO;75;0.97;-	-;-;-;-;-	-
Contig005569_C_parapsilosis_CDC317:897902	T	intergenic	-	-	C;HOMO;53;0.98;-	C;HOMO;39;1.0;-	-;-;-;-;-	-;-;-;-;-	-
Contig005569_C_parapsilosis_CDC317:941709	G	intergenic	-	-	C;HOMO;80;1.0;-	C;HOMO;64;1.0;-	C;HOMO;38;1.0;-	-;-;-;-;-	-
Contig005569_C_parapsilosis_CDC317:964930	A	intergenic	-	-	G;HOMO;84;1.0;-	G;HOMO;48;1.0;-	-;-;-;-;-	-;-;-;-;-	-
Contig005569_C_parapsilosis_CDC317:972389	G	intergenic	-	-	A;HOMO;50;1.0;-	A;HOMO;38;1.0;-	-;-;-;-;-	-;-;-;-;-	-
Contig005569_C_parapsilosis_CDC317:972553	T	intergenic	-	-	C;HOMO;52;1.0;-	C;HOMO;60;1.0;-	-;-;-;-;-	-;-;-;-;-	-
Contig005569_C_parapsilosis_CDC317:982667	T	intergenic	-	-	C;HOMO;44;1.0;-	-;-;-;-;-	-;-;-;-;-	-;-;-;-;-	-
Contig005569_C_parapsilosis_CDC317:988147	T	intergenic	-	-	C;HOMO;31;1.0;-	C;HOMO;32;1.0;-	C;HOMO;35;1.0;-	-;-;-;-;-	-
Contig005569_C_parapsilosis_CDC317:993938	C	exonic	CPAR2_104480	E486E	T;HOMO;79;1.0;synonymous	T;HOMO;68;0.99;synonymous	T;HOMO;85;1.0;synonymous	-;-;-;-;-	Ortholog(s) have role in spliceosomal snRNP assembly and U4/U6 x U5 tri-snRNP complex, mitochondrion localization
Contig005569_C_parapsilosis_CDC317:1052565	A	exonic	CPAR2_104800	T654A	G;HOMO;76;1.0;non-synonymous	G;HOMO;65;1.0;non-synonymous	G;HOMO;74;1.0;non-synonymous	-;-;-;-;-	Ortholog(s) have GTPase activity, ribosome binding activity, role in positive regulation of translation and mitochondrial matrix, mitochondrial ribosome, nucleus localization
Contig005569_C_parapsilosis_CDC317:1073159	G	intergenic	-	-	A;HOMO;81;1.0;-	A;HOMO;68;0.99;-	A;HOMO;39;1.0;-	-;-;-;-;-	-
Contig005569_C_parapsilosis_CDC317:1145733	A	intergenic	-	-	G;HOMO;51;0.96;-	G;HOMO;47;1.0;-	G;HOMO;41;1.0;-	-;-;-;-;-	-
Contig005569_C_parapsilosis_CDC317:1177725	G	exonic	CPAR2_105430	G418E	A;HOMO;62;1.0;non-synonymous	A;HOMO;44;1.0;non-synonymous	A;HOMO;36;1.0;non-synonymous	-;-;-;-;-	Ortholog(s) have homocitrate synthase activity, role in lysine biosynthetic process via aminoadipic acid and nucleus localization
Contig005569_C_parapsilosis_CDC317:1207930	C	exonic	CPAR2_105550	D14Y	-;-;-;-;-	A;HOMO;87;1.0;non-synonymous	-;-;-;-;-	-;-;-;-;-	C-5 sterol desaturase involved in ergosterol biosynthesis, mutations confer resistance to azoles and echinocandins
Contig005569_C_parapsilosis_CDC317:1283171	T	intergenic	-	-	C;HOMO;57;0.96;-	-;-;-;-;-	C;HOMO;39;1.0;-	C;HOMO;40;1.0;-	-
Contig005569_C_parapsilosis_CDC317:1305544	T	intergenic	-	-	A;HOMO;41;1.0;-	A;HOMO;49;1.0;-	A;HOMO;34;0.97;-	-;-;-;-;-	-
Contig005569_C_parapsilosis_CDC317:1334001	C	intergenic	-	-	T;HOMO;67;1.0;-	T;HOMO;68;1.0;-	T;HOMO;74;0.99;-	-;-;-;-;-	-
Contig005569_C_parapsilosis_CDC317:1358714	T	intergenic	-	-	C;HOMO;77;1.0;-	C;HOMO;59;1.0;-	C;HOMO;47;1.0;-	-;-;-;-;-	-
Contig005569_C_parapsilosis_CDC317:1362786	T	intergenic	-	-	A;HOMO;44;1.0;-	-;-;-;-;-	-;-;-;-;-	-;-;-;-;-	-
Contig005569_C_parapsilosis_CDC317:1372330	T	intergenic	-	-	C;HOMO;31;0.97;-	-;-;-;-;-	-;-;-;-;-	-;-;-;-;-	-
Contig005569_C_parapsilosis_CDC317:1387061	G	intergenic	-	-	A;HOMO;55;0.98;-	A;HOMO;59;1.0;-	A;HOMO;43;1.0;-	-;-;-;-;-	-
Contig005569_C_parapsilosis_CDC317:1406164	T	intergenic	-	-	A;HOMO;38;1.0;-	A;HOMO;37;0.97;-	A;HOMO;35;1.0;-	-;-;-;-;-	-
Contig005569_C_parapsilosis_CDC317:1406892	GGAGAGAGAGAGAGAGAGAGAGAGAGAGAGAGAGAGAA	intergenic	-	-	AGAGAGAGAGAGAGAGAGAGAGAGAGAGAGAGAGAGAA;HOMO;32;0.25;-	-;-;-;-;-	-;-;-;-;-	-;-;-;-;-	-
Contig005569_C_parapsilosis_CDC317:1407948	A	intergenic	-	-	G;HOMO;63;1.0;-	G;HOMO;41;1.0;-	G;HOMO;62;1.0;-	-;-;-;-;-	-
Contig005569_C_parapsilosis_CDC317:1440518	C	exonic	CPAR2_106700	G264G	T;HOMO;63;1.0;synonymous	T;HOMO;46;1.0;synonymous	T;HOMO;40;1.0;synonymous	-;-;-;-;-	Has domain(s) with predicted amino acid transmembrane transporter activity, role in amino acid transmembrane transport and integral component of membrane localization
Contig005569_C_parapsilosis_CDC317:1440557	T	exonic	CPAR2_106700	D277D	C;HOMO;69;0.99;synonymous	C;HOMO;47;0.98;synonymous	C;HOMO;50;1.0;synonymous	-;-;-;-;-	Has domain(s) with predicted amino acid transmembrane transporter activity, role in amino acid transmembrane transport and integral component of membrane localization
Contig005569_C_parapsilosis_CDC317:1441062	A	exonic	CPAR2_106700	I446V	G;HOMO;33;1.0;non-synonymous	G;HOMO;36;1.0;non-synonymous	-;-;-;-;-	-;-;-;-;-	Has domain(s) with predicted amino acid transmembrane transporter activity, role in amino acid transmembrane transport and integral component of membrane localization
Contig005569_C_parapsilosis_CDC317:1441070	A	exonic	CPAR2_106700	S448S	T;HOMO;32;1.0;synonymous	T;HOMO;36;1.0;synonymous	-;-;-;-;-	-;-;-;-;-	Has domain(s) with predicted amino acid transmembrane transporter activity, role in amino acid transmembrane transport and integral component of membrane localization
Contig005569_C_parapsilosis_CDC317:1450290	T	exonic	CPAR2_106760	S9P	C;HOMO;41;1.0;non-synonymous	C;HOMO;44;1.0;non-synonymous	C;HOMO;48;1.0;non-synonymous	-;-;-;-;-	Ortholog(s) have cystathionine beta-synthase activity, mRNA binding activity
Contig005569_C_parapsilosis_CDC317:1451492	C	exonic	CPAR2_106760	N409K	G;HOMO;85;1.0;non-synonymous	G;HOMO;68;1.0;non-synonymous	G;HOMO;52;1.0;non-synonymous	-;-;-;-;-	Ortholog(s) have cystathionine beta-synthase activity, mRNA binding activity
Contig005569_C_parapsilosis_CDC317:1484305	G	intergenic	-	-	C;HOMO;49;1.0;-	C;HOMO;52;1.0;-	-;-;-;-;-	-;-;-;-;-	-
Contig005569_C_parapsilosis_CDC317:1499368	T	intergenic	-	-	A;HETERO;61;0.25;-	A;HETERO;39;0.33;-	A;HETERO;40;0.33;-	-;-;-;-;-	-
Contig005569_C_parapsilosis_CDC317:1505918	A	exonic	CPAR2_107080	E975G	G;HOMO;40;1.0;non-synonymous	G;HOMO;40;1.0;non-synonymous	G;HOMO;43;1.0;non-synonymous	-;-;-;-;-	Ortholog(s) have phosphatidylinositol deacylase activity
Contig005569_C_parapsilosis_CDC317:1507338	A	intergenic	-	-	G;HOMO;52;1.0;-	G;HOMO;77;1.0;-	G;HOMO;35;1.0;-	-;-;-;-;-	-
Contig005569_C_parapsilosis_CDC317:1556907	G	intergenic	-	-	A;HOMO;53;1.0;-	-;-;-;-;-	A;HOMO;46;0.98;-	-;-;-;-;-	-
Contig005569_C_parapsilosis_CDC317:1561269	G	intergenic	-	-	A;HOMO;68;1.0;-	A;HOMO;63;1.0;-	A;HOMO;48;1.0;-	-;-;-;-;-	-
Contig005569_C_parapsilosis_CDC317:1578191	GTTTTTTTTTTTTTTG	intergenic	-	-	TTTTTTTTTTTTTTTG;HETERO;47;0.53;-	TTTTTTTTTTTTTTTG;HETERO;40;0.3;-	-;-;-;-;-	-;-;-;-;-	-
Contig005569_C_parapsilosis_CDC317:1623228	C	exonic	CPAR2_107680	C1432F	A;HOMO;35;1.0;non-synonymous	A;HOMO;45;0.98;non-synonymous	A;HOMO;37;1.0;non-synonymous	-;-;-;-;-	Ortholog(s) have ubiquitin binding activity and role in cellular response to starvation, positive regulation of conjugation with cellular fusion, regulation of cell growth
Contig005569_C_parapsilosis_CDC317:1676223	A	intergenic	-	-	G;HOMO;53;1.0;-	G;HOMO;46;1.0;-	G;HOMO;52;1.0;-	-;-;-;-;-	-
Contig005569_C_parapsilosis_CDC317:1701998	T	exonic	CPAR2_108060	Y572Y	C;HOMO;70;1.0;synonymous	C;HOMO;54;1.0;synonymous	C;HOMO;39;1.0;synonymous	-;-;-;-;-	Ortholog(s) have gamma-aminobutyric acid transmembrane transporter activity, polyamine transmembrane transporter activity and role in gamma-aminobutyric acid transport, polyamine transport
Contig005569_C_parapsilosis_CDC317:1714026	T	exonic	CPAR2_108130	L222P	C;HOMO;55;1.0;non-synonymous	C;HOMO;37;0.97;non-synonymous	-;-;-;-;-	C;HOMO;32;1.0;non-synonymous	Ortholog of Candida orthopsilosis Co 90-125 : CORT_0B09300
Contig005569_C_parapsilosis_CDC317:1721387	A	exonic	CPAR2_108170	L979L	G;HETERO;107;0.14;synonymous	G;HETERO;98;0.16;synonymous	-;-;-;-;-	G;HETERO;59;0.2;synonymous	Protein of unknown function
Contig005569_C_parapsilosis_CDC317:1740642	G	intergenic	-	-	A;HOMO;46;1.0;-	A;HOMO;43;1.0;-	-;-;-;-;-	-;-;-;-;-	-
Contig005569_C_parapsilosis_CDC317:1747018	G	intergenic	-	-	T;HOMO;42;1.0;-	T;HOMO;35;1.0;-	T;HOMO;34;1.0;-	-;-;-;-;-	-
Contig005569_C_parapsilosis_CDC317:1810008	G	exonic	CPAR2_108570	S130L	A;HETERO;86;0.51;non-synonymous	-;-;-;-;-	A;HETERO;86;0.41;non-synonymous	A;HETERO;53;0.55;non-synonymous	Ortholog(s) have RNA polymerase II transcription factor activity, sequence-specific DNA binding, sequence-specific DNA binding activity
Contig005569_C_parapsilosis_CDC317:1835859	A	intergenic	-	-	G;HOMO;75;1.0;-	G;HOMO;57;1.0;-	G;HOMO;54;1.0;-	-;-;-;-;-	-
Contig005569_C_parapsilosis_CDC317:1844819	A	intergenic	-	-	C;HOMO;79;1.0;-	C;HOMO;66;1.0;-	C;HOMO;52;0.98;-	-;-;-;-;-	-
Contig005569_C_parapsilosis_CDC317:1911871	A	exonic	CPAR2_109090	F950S	G;HOMO;62;1.0;non-synonymous	G;HOMO;54;1.0;non-synonymous	G;HOMO;63;0.98;non-synonymous	-;-;-;-;-	Ortholog(s) have ribonuclease P activity and role in cytoplasmic translation, mRNA processing, mitochondrion organization, positive regulation of transcription by RNA polymerase II, tRNA 5'-leader removal
Contig005569_C_parapsilosis_CDC317:1911960	G	exonic	CPAR2_109090	N920K	C;HOMO;31;1.0;non-synonymous	-;-;-;-;-	-;-;-;-;-	-;-;-;-;-	Ortholog(s) have ribonuclease P activity and role in cytoplasmic translation, mRNA processing, mitochondrion organization, positive regulation of transcription by RNA polymerase II, tRNA 5'-leader removal
Contig005569_C_parapsilosis_CDC317:1912791	T	exonic	CPAR2_109090	R643R	-;-;-;-;-	C;HOMO;34;1.0;synonymous	-;-;-;-;-	-;-;-;-;-	Ortholog(s) have ribonuclease P activity and role in cytoplasmic translation, mRNA processing, mitochondrion organization, positive regulation of transcription by RNA polymerase II, tRNA 5'-leader removal
Contig005569_C_parapsilosis_CDC317:1924975	G	intergenic	-	-	T;HOMO;71;1.0;-	T;HOMO;37;1.0;-	T;HOMO;46;0.98;-	-;-;-;-;-	-
Contig005569_C_parapsilosis_CDC317:1961141	A	intergenic	-	-	T;HOMO;69;1.0;-	T;HOMO;91;1.0;-	T;HOMO;51;1.0;-	-;-;-;-;-	-
Contig005569_C_parapsilosis_CDC317:2041350	G	intergenic	-	-	A;HOMO;52;1.0;-	A;HOMO;49;1.0;-	A;HOMO;36;1.0;-	-;-;-;-;-	-
Contig005569_C_parapsilosis_CDC317:2047327	C	intergenic	-	-	T;HOMO;45;1.0;-	T;HOMO;31;0.97;-	-;-;-;-;-	-;-;-;-;-	-
Contig005569_C_parapsilosis_CDC317:2047337	A	intergenic	-	-	T;HOMO;45;1.0;-	T;HOMO;32;1.0;-	T;HOMO;33;1.0;-	-;-;-;-;-	-
Contig005569_C_parapsilosis_CDC317:2187074	G	intergenic	-	-	C;HOMO;50;1.0;-	C;HOMO;60;1.0;-	C;HOMO;46;1.0;-	-;-;-;-;-	-
Contig005569_C_parapsilosis_CDC317:2213976	AACAGCCAATGCAACAGCCAATGCAACAGCCAATGCCA	exonic	CPAR2_110390	QQPMQQPMQQPMP1011QQPMQQPMQQPMQ	AACAGCCAATGCAACAGCCAATGCAACAGCCAATGCAA;HOMO;33;0.73;non-synonymous	-;-;-;-;-	-;-;-;-;-	-;-;-;-;-	Ortholog(s) have role in adhesion of symbiont to host, cell adhesion, establishment of cell polarity, regulation of transcription, DNA-templated and cellular bud neck, cellular bud tip, mitochondrion, plasma membrane localization
Contig005569_C_parapsilosis_CDC317:2220497	T	exonic	CPAR2_110430	H18Q	A;HOMO;33;1.0;non-synonymous	-;-;-;-;-	A;HOMO;31;1.0;non-synonymous	-;-;-;-;-	Has domain(s) with predicted NAD binding, oxidoreductase activity, acting on the CH-OH group of donors, NAD or NADP as acceptor activity and role in oxidation-reduction process
Contig005569_C_parapsilosis_CDC317:2220530	C	exonic	CPAR2_110430	N29N	T;HOMO;36;1.0;synonymous	T;HOMO;33;0.97;synonymous	T;HOMO;32;1.0;synonymous	-;-;-;-;-	Has domain(s) with predicted NAD binding, oxidoreductase activity, acting on the CH-OH group of donors, NAD or NADP as acceptor activity and role in oxidation-reduction process
Contig005569_C_parapsilosis_CDC317:2221140	G	exonic	CPAR2_110430	A233S	T;HOMO;37;1.0;non-synonymous	T;HOMO;43;1.0;non-synonymous	T;HOMO;38;1.0;non-synonymous	-;-;-;-;-	Has domain(s) with predicted NAD binding, oxidoreductase activity, acting on the CH-OH group of donors, NAD or NADP as acceptor activity and role in oxidation-reduction process
Contig005569_C_parapsilosis_CDC317:2221151	T	exonic	CPAR2_110430	D236D	C;HOMO;38;1.0;synonymous	C;HOMO;44;1.0;synonymous	C;HOMO;41;1.0;synonymous	-;-;-;-;-	Has domain(s) with predicted NAD binding, oxidoreductase activity, acting on the CH-OH group of donors, NAD or NADP as acceptor activity and role in oxidation-reduction process
Contig005569_C_parapsilosis_CDC317:2221331	C	exonic	CPAR2_110430	V296V	-;-;-;-;-	-;-;-;-;-	T;HOMO;31;1.0;synonymous	-;-;-;-;-	Has domain(s) with predicted NAD binding, oxidoreductase activity, acting on the CH-OH group of donors, NAD or NADP as acceptor activity and role in oxidation-reduction process
Contig005806_C_parapsilosis_CDC317:320	C	intergenic	-	-	-;-;-;-;-	T;HOMO;35;0.69;-	-;-;-;-;-	-;-;-;-;-	-
Contig005806_C_parapsilosis_CDC317:368	T	intergenic	-	-	A;HOMO;41;1.0;-	A;HOMO;39;1.0;-	-;-;-;-;-	A;HOMO;31;1.0;-	-
Contig005806_C_parapsilosis_CDC317:10208	T	intergenic	-	-	A;HETERO;32;0.53;-	A;HETERO;45;0.47;-	A;HETERO;40;0.47;-	-;-;-;-;-	-
Contig005806_C_parapsilosis_CDC317:13640	G	exonic	CPAR2_300070	A205V	-;-;-;-;-	-;-;-;-;-	A;HOMO;36;1.0;non-synonymous	-;-;-;-;-	Ortholog(s) have ATP-dependent 5'-3' DNA helicase activity, damaged DNA binding activity
Contig005806_C_parapsilosis_CDC317:16549	A	exonic	CPAR2_300100	V689V	G;HETERO;63;0.56;synonymous	G;HETERO;55;0.64;synonymous	G;HETERO;51;0.41;synonymous	-;-;-;-;-	Ortholog(s) have GTPase activator activity
Contig005806_C_parapsilosis_CDC317:22881	G	exonic	CPAR2_300110	P208S	A;HETERO;136;0.21;non-synonymous	A;HETERO;147;0.18;non-synonymous	A;HETERO;154;0.16;non-synonymous	-;-;-;-;-	Putative membrane protein, member of the CFEM family
Contig005806_C_parapsilosis_CDC317:22886	A	exonic	CPAR2_300110	V206E	T;HETERO;139;0.23;non-synonymous	T;HETERO;149;0.19;non-synonymous	T;HETERO;156;0.17;non-synonymous	-;-;-;-;-	Putative membrane protein, member of the CFEM family
Contig005806_C_parapsilosis_CDC317:22909	G	exonic	CPAR2_300110	S198S	T;HETERO;169;0.37;synonymous	A;HETERO;175;0.34;synonymous	T;HETERO;171;0.29;synonymous	A;HETERO;114;0.25;synonymous	Putative membrane protein, member of the CFEM family
Contig005806_C_parapsilosis_CDC317:39342	A	intergenic	-	-	G;HOMO;66;1.0;-	G;HOMO;59;1.0;-	G;HOMO;57;0.98;-	-;-;-;-;-	-
Contig005806_C_parapsilosis_CDC317:51188	G	exonic	CPAR2_300250	A453S	T;HOMO;45;1.0;non-synonymous	T;HOMO;47;1.0;non-synonymous	T;HOMO;42;1.0;non-synonymous	-;-;-;-;-	Ortholog(s) have RNA polymerase II regulatory region sequence-specific DNA binding, transcriptional repressor activity, RNA polymerase II transcription factor binding activity
Contig005806_C_parapsilosis_CDC317:56162	G	exonic	CPAR2_300280	A125T	A;HOMO;58;1.0;non-synonymous	A;HOMO;58;1.0;non-synonymous	A;HOMO;38;1.0;non-synonymous	-;-;-;-;-	Ortholog of C. albicans SC5314 : C7_01010W_A, C. dubliniensis CD36 : Cd36_70940, Debaryomyces hansenii CBS767 : DEHA2F22220g and Pichia stipitis Pignal : PICST_32459
Contig005806_C_parapsilosis_CDC317:74048	T	exonic	CPAR2_300350	V369A	C;HOMO;58;0.97;non-synonymous	C;HOMO;53;1.0;non-synonymous	C;HOMO;40;1.0;non-synonymous	-;-;-;-;-	Has domain(s) with predicted ferrous iron binding, oxidoreductase activity and role in cellular aromatic compound metabolic process
Contig005806_C_parapsilosis_CDC317:84814	A	intergenic	-	-	G;HOMO;45;1.0;-	G;HOMO;51;1.0;-	G;HOMO;36;1.0;-	-;-;-;-;-	-
Contig005806_C_parapsilosis_CDC317:88013	G	intergenic	-	-	A;HOMO;53;1.0;-	A;HOMO;43;1.0;-	A;HOMO;41;1.0;-	-;-;-;-;-	-
Contig005806_C_parapsilosis_CDC317:118335	G	intergenic	-	-	A;HOMO;61;0.98;-	A;HOMO;61;1.0;-	A;HOMO;72;1.0;-	-;-;-;-;-	-
Contig005806_C_parapsilosis_CDC317:133226	C	exonic	CPAR2_300710	H593N	A;HETERO;57;0.33;non-synonymous	A;HETERO;89;0.52;non-synonymous	A;HETERO;93;0.4;non-synonymous	-;-;-;-;-	Ortholog(s) have telomeric DNA binding activity
Contig005806_C_parapsilosis_CDC317:135797	A	exonic	CPAR2_300730	G396G	-;-;-;-;-	G;HOMO;38;1.0;synonymous	G;HOMO;43;1.0;synonymous	-;-;-;-;-	Ortholog(s) have spermidine transmembrane transporter activity, spermine transmembrane transporter activity
Contig005806_C_parapsilosis_CDC317:158668	C	intergenic	-	-	A;HETERO;64;0.47;-	A;HETERO;45;0.47;-	-;-;-;-;-	-;-;-;-;-	-
Contig005806_C_parapsilosis_CDC317:161450	C	intergenic	-	-	T;HOMO;56;0.98;-	T;HOMO;53;1.0;-	T;HOMO;46;1.0;-	-;-;-;-;-	-
Contig005806_C_parapsilosis_CDC317:188970	T	intergenic	-	-	-;-;-;-;-	C;HOMO;35;1.0;-	-;-;-;-;-	-;-;-;-;-	-
Contig005806_C_parapsilosis_CDC317:224286	C	intergenic	-	-	T;HOMO;53;1.0;-	T;HOMO;38;0.97;-	T;HOMO;34;0.97;-	-;-;-;-;-	-
Contig005806_C_parapsilosis_CDC317:299472	C	intergenic	-	-	-;-;-;-;-	G;HOMO;51;1.0;-	G;HOMO;33;1.0;-	-;-;-;-;-	-
Contig005806_C_parapsilosis_CDC317:305696	T	intergenic	-	-	A;HOMO;34;1.0;-	A;HOMO;33;0.97;-	-;-;-;-;-	-;-;-;-;-	-
Contig005806_C_parapsilosis_CDC317:321481	G	exonic	CPAR2_301400	T529T	A;HOMO;67;1.0;synonymous	A;HOMO;75;1.0;synonymous	A;HOMO;73;1.0;synonymous	-;-;-;-;-	Ortholog(s) have glycogen phosphorylase activity, role in glycogen catabolic process, response to heat and cell surface, cytoplasm, hyphal cell wall localization
Contig005806_C_parapsilosis_CDC317:333074	G	exonic	CPAR2_301440	P200L	A;HETERO;79;0.48;non-synonymous	A;HETERO;79;0.46;non-synonymous	A;HETERO;67;0.45;non-synonymous	-;-;-;-;-	Ortholog of Pichia stipitis Pignal : PICST_60535 and Candida orthopsilosis Co 90-125 : CORT_0H01440
Contig005806_C_parapsilosis_CDC317:358622	G	intergenic	-	-	A;HOMO;53;0.96;-	A;HOMO;36;0.94;-	-;-;-;-;-	-;-;-;-;-	-
Contig005806_C_parapsilosis_CDC317:367985	G	intergenic	-	-	A;HOMO;51;1.0;-	A;HOMO;41;1.0;-	A;HOMO;45;1.0;-	-;-;-;-;-	-
Contig005806_C_parapsilosis_CDC317:379593	C	exonic	CPAR2_301640	V587V	T;HOMO;52;1.0;synonymous	T;HOMO;71;1.0;synonymous	T;HOMO;57;1.0;synonymous	-;-;-;-;-	Ortholog(s) have role in arginine transport and plasma membrane localization
Contig005806_C_parapsilosis_CDC317:379627	T	exonic	CPAR2_301640	K576R	C;HOMO;48;1.0;non-synonymous	C;HOMO;72;0.99;non-synonymous	C;HOMO;64;1.0;non-synonymous	-;-;-;-;-	Ortholog(s) have role in arginine transport and plasma membrane localization
Contig005806_C_parapsilosis_CDC317:379658	T	exonic	CPAR2_301640	T566S	A;HOMO;57;0.98;non-synonymous	A;HOMO;71;1.0;non-synonymous	A;HOMO;73;1.0;non-synonymous	-;-;-;-;-	Ortholog(s) have role in arginine transport and plasma membrane localization
Contig005806_C_parapsilosis_CDC317:406715	C	exonic	CPAR2_301750	L200V	-;-;-;-;-	G;HOMO;32;1.0;non-synonymous	-;-;-;-;-	-;-;-;-;-	Has domain(s) with predicted role in transmembrane transport and integral component of membrane localization
Contig005806_C_parapsilosis_CDC317:473249	G	intergenic	-	-	A;HETERO;55;0.6;-	A;HETERO;39;0.44;-	A;HETERO;49;0.35;-	-;-;-;-;-	-
Contig005806_C_parapsilosis_CDC317:512202	A	intergenic	-	-	G;HOMO;74;0.97;-	G;HOMO;54;1.0;-	G;HOMO;40;1.0;-	-;-;-;-;-	-
Contig005806_C_parapsilosis_CDC317:512217	T	intergenic	-	-	C;HOMO;67;1.0;-	C;HOMO;58;1.0;-	C;HOMO;42;1.0;-	-;-;-;-;-	-
Contig005806_C_parapsilosis_CDC317:512269	C	intergenic	-	-	G;HOMO;57;1.0;-	G;HOMO;57;1.0;-	G;HOMO;41;1.0;-	-;-;-;-;-	-
Contig005806_C_parapsilosis_CDC317:512495	T	exonic	CPAR2_302130	D29E	G;HOMO;43;1.0;non-synonymous	G;HOMO;60;1.0;non-synonymous	G;HOMO;48;1.0;non-synonymous	-;-;-;-;-	Protein of unknown function
Contig005806_C_parapsilosis_CDC317:513349	T	exonic	CPAR2_302130	M314T	C;HOMO;69;0.96;non-synonymous	C;HETERO;49;0.84;non-synonymous	C;HOMO;36;0.89;non-synonymous	-;-;-;-;-	Protein of unknown function
Contig005806_C_parapsilosis_CDC317:549204	G	intergenic	-	-	A;HOMO;50;1.0;-	A;HOMO;49;1.0;-	A;HOMO;46;1.0;-	-;-;-;-;-	-
Contig005806_C_parapsilosis_CDC317:551576	G	intergenic	-	-	T;HOMO;39;1.0;-	T;HOMO;31;1.0;-	-;-;-;-;-	-;-;-;-;-	-
Contig005806_C_parapsilosis_CDC317:551611	A	intergenic	-	-	T;HOMO;37;1.0;-	T;HOMO;33;1.0;-	T;HOMO;33;1.0;-	-;-;-;-;-	-
Contig005806_C_parapsilosis_CDC317:551624	C	intergenic	-	-	A;HOMO;39;1.0;-	A;HOMO;32;1.0;-	A;HOMO;37;1.0;-	-;-;-;-;-	-
Contig005806_C_parapsilosis_CDC317:568354	C	intergenic	-	-	T;HOMO;50;1.0;-	T;HOMO;41;0.98;-	-;-;-;-;-	-;-;-;-;-	-
Contig005806_C_parapsilosis_CDC317:577472	C	intergenic	-	-	-;-;-;-;-	-;-;-;-;-	T;HETERO;32;0.13;-	-;-;-;-;-	-
Contig005806_C_parapsilosis_CDC317:580491	G	intergenic	-	-	T;HETERO;73;0.47;-	T;HETERO;72;0.47;-	T;HETERO;60;0.38;-	-;-;-;-;-	-
Contig005806_C_parapsilosis_CDC317:589081	C	intergenic	-	-	-;-;-;-;-	-;-;-;-;-	G;HOMO;33;1.0;-	-;-;-;-;-	-
Contig005806_C_parapsilosis_CDC317:593383	G	exonic	CPAR2_302500	N337N	-;-;-;-;-	A;HOMO;49;1.0;synonymous	-;-;-;-;-	-;-;-;-;-	Ortholog(s) have protein-lysine N-methyltransferase activity, role in peptidyl-lysine monomethylation and nucleus localization
Contig005806_C_parapsilosis_CDC317:616153	GTT	intergenic	-	-	TTT;HETERO;40;0.23;-	TTT;HETERO;32;0.28;-	-;-;-;-;-	-;-;-;-;-	-
Contig005806_C_parapsilosis_CDC317:617400	A	intergenic	-	-	C;HOMO;45;1.0;-	C;HOMO;60;0.98;-	C;HOMO;51;1.0;-	-;-;-;-;-	-
Contig005806_C_parapsilosis_CDC317:620883	C	intergenic	-	-	T;HOMO;41;0.98;-	T;HOMO;34;1.0;-	-;-;-;-;-	-;-;-;-;-	-
Contig005806_C_parapsilosis_CDC317:625953	T	intergenic	-	-	C;HOMO;36;0.94;-	C;HOMO;44;1.0;-	-;-;-;-;-	-;-;-;-;-	-
Contig005806_C_parapsilosis_CDC317:629210	G	exonic	CPAR2_302590	V173I	A;HETERO;94;0.16;non-synonymous	-;-;-;-;-	A;HETERO;100;0.21;non-synonymous	-;-;-;-;-	Ortholog of Lodderomyces elongisporus NRLL YB-4239 : LELG_03791, Candida orthopsilosis Co 90-125 : CORT_0E04750 and Spathaspora passalidarum NRRL Y-27907 : SPAPADRAFT_66706
Contig005806_C_parapsilosis_CDC317:630460	C	exonic	CPAR2_302590	A589A	A;HETERO;76;0.28;synonymous	T;HETERO;74;0.14;synonymous	T;HETERO;82;0.18;synonymous	T;HETERO;41;0.34;synonymous	Ortholog of Lodderomyces elongisporus NRLL YB-4239 : LELG_03791, Candida orthopsilosis Co 90-125 : CORT_0E04750 and Spathaspora passalidarum NRRL Y-27907 : SPAPADRAFT_66706
Contig005806_C_parapsilosis_CDC317:657055	A	exonic	CPAR2_302680	R16R	C;HOMO;34;1.0;synonymous	C;HOMO;38;1.0;synonymous	-;-;-;-;-	C;HOMO;31;1.0;synonymous	Ortholog of C. albicans SC5314 : C5_00160W_A, C. dubliniensis CD36 : Cd36_50190, Candida tenuis NRRL Y-1498 : CANTEDRAFT_109949 and Debaryomyces hansenii CBS767 : DEHA2G00814g
Contig005806_C_parapsilosis_CDC317:661550	A	intergenic	-	-	G;HOMO;69;1.0;-	G;HOMO;59;1.0;-	G;HOMO;63;1.0;-	-;-;-;-;-	-
Contig005806_C_parapsilosis_CDC317:661733	A	intergenic	-	-	G;HOMO;32;1.0;-	-;-;-;-;-	-;-;-;-;-	-;-;-;-;-	-
Contig005806_C_parapsilosis_CDC317:705279	T	intergenic	-	-	C;HOMO;39;1.0;-	C;HOMO;41;1.0;-	C;HOMO;34;1.0;-	-;-;-;-;-	-
Contig005806_C_parapsilosis_CDC317:714673	A	intergenic	-	-	T;HETERO;39;0.31;-	-;-;-;-;-	T;HETERO;35;0.31;-	-;-;-;-;-	-
Contig005806_C_parapsilosis_CDC317:748837	G	exonic	CPAR2_303150	L245L	A;HOMO;57;1.0;synonymous	A;HOMO;50;0.98;synonymous	A;HOMO;46;1.0;synonymous	-;-;-;-;-	Ortholog of C. albicans SC5314 : C5_03000C_A, C. dubliniensis CD36 : Cd36_52760, Candida tenuis NRRL Y-1498 : CANTEDRAFT_133407 and Debaryomyces hansenii CBS767 : DEHA2G08030g
Contig005806_C_parapsilosis_CDC317:786807	C	exonic	CPAR2_303350	S10L	T;HOMO;64;1.0;non-synonymous	T;HOMO;47;1.0;non-synonymous	T;HOMO;64;1.0;non-synonymous	-;-;-;-;-	Ortholog(s) have role in ER to Golgi vesicle-mediated transport and COPII-coated ER to Golgi transport vesicle, integral component of Golgi membrane, integral component of endoplasmic reticulum membrane localization
Contig005806_C_parapsilosis_CDC317:799017	G	exonic	CPAR2_303410	R202H	A;HETERO;100;0.51;non-synonymous	A;HETERO;80;0.54;non-synonymous	A;HETERO;75;0.6;non-synonymous	-;-;-;-;-	Ortholog(s) have role in ascospore formation, cellular response to alkaline pH, cellular response to lithium ion and cellular response to neutral pH, more
Contig005806_C_parapsilosis_CDC317:822338	C	exonic	CPAR2_303520	G902G	-;-;-;-;-	T;HETERO;36;0.11;synonymous	-;-;-;-;-	T;HETERO;35;0.14;synonymous	Ortholog(s) have role in filamentous growth of a population of unicellular organisms in response to biotic stimulus and growth of unicellular organism as a thread of attached cells, more
Contig005806_C_parapsilosis_CDC317:822353	TGGCAGCGGCAGTGGCAGCG	exonic	CPAR2_303520	SGSGSGS907SGSGSGS	TGGCAGCGGCAGTGGCAGTG;HETERO;48;0.73;synonymous	TGGCAGCGGCAGTGGCAGTG;HETERO;32;0.53;synonymous	-;-;-;-;-	TGGCAGCGGCAGTGGCAGTG;HETERO;32;0.72;synonymous	Ortholog(s) have role in filamentous growth of a population of unicellular organisms in response to biotic stimulus and growth of unicellular organism as a thread of attached cells, more
Contig005806_C_parapsilosis_CDC317:879539	AGA	intergenic	-	-	AAA;HETERO;49;0.29;-	-;-;-;-;-	-;-;-;-;-	-;-;-;-;-	-
Contig005806_C_parapsilosis_CDC317:883763	G	exonic	CPAR2_303790	G1134G	T;HETERO;65;0.2;synonymous	T;HETERO;62;0.29;synonymous	-;-;-;-;-	T;HETERO;50;0.22;synonymous	Ortholog of Candida orthopsilosis Co 90-125 : CORT_0E05950
Contig005806_C_parapsilosis_CDC317:883932	G	exonic	CPAR2_303790	A1078V	-;-;-;-;-	A;HETERO;65;0.14;non-synonymous	A;HETERO;41;0.12;non-synonymous	A;HETERO;48;0.19;non-synonymous	Ortholog of Candida orthopsilosis Co 90-125 : CORT_0E05950
Contig005806_C_parapsilosis_CDC317:884960	T	exonic	CPAR2_303790	E735E	-;-;-;-;-	C;HETERO;31;0.26;synonymous	-;-;-;-;-	-;-;-;-;-	Ortholog of Candida orthopsilosis Co 90-125 : CORT_0E05950
Contig005806_C_parapsilosis_CDC317:885023	A	exonic	CPAR2_303790	S714S	G;HETERO;31;0.29;synonymous	-;-;-;-;-	-;-;-;-;-	-;-;-;-;-	Ortholog of Candida orthopsilosis Co 90-125 : CORT_0E05950
Contig005806_C_parapsilosis_CDC317:886112	T	exonic	CPAR2_303790	E351E	-;-;-;-;-	-;-;-;-;-	-;-;-;-;-	C;HETERO;71;0.21;synonymous	Ortholog of Candida orthopsilosis Co 90-125 : CORT_0E05950
Contig005806_C_parapsilosis_CDC317:886184	T	exonic	CPAR2_303790	E327E	C;HETERO;59;0.15;synonymous	-;-;-;-;-	-;-;-;-;-	C;HETERO;65;0.15;synonymous	Ortholog of Candida orthopsilosis Co 90-125 : CORT_0E05950
Contig005806_C_parapsilosis_CDC317:886293	T	exonic	CPAR2_303790	E291A	G;HETERO;110;0.21;non-synonymous	-;-;-;-;-	G;HETERO;100;0.16;non-synonymous	-;-;-;-;-	Ortholog of Candida orthopsilosis Co 90-125 : CORT_0E05950
Contig005806_C_parapsilosis_CDC317:924902	A	intergenic	-	-	T;HOMO;50;0.9;-	-;-;-;-;-	T;HOMO;38;0.95;-	-;-;-;-;-	-
Contig005806_C_parapsilosis_CDC317:925005	C	intergenic	-	-	T;HOMO;49;1.0;-	-;-;-;-;-	-;-;-;-;-	-;-;-;-;-	-
Contig005806_C_parapsilosis_CDC317:929112	C	intergenic	-	-	T;HOMO;35;0.97;-	-;-;-;-;-	-;-;-;-;-	-;-;-;-;-	-
Contig005806_C_parapsilosis_CDC317:952397	C	intergenic	-	-	-;-;-;-;-	-;-;-;-;-	G;HOMO;35;1.0;-	-;-;-;-;-	-
Contig005806_C_parapsilosis_CDC317:1014935	CTTTTTTTTTTTTTTTTC	intergenic	-	-	CTTTTTTTTTTTTTTTTT;HETERO;54;0.0;-	-;-;-;-;-	CTTTTTTTTTTTTTTTTT;HETERO;59;0.12;-	CTTTTTTTTTTTTTTTTT;HETERO;35;0.03;-	-
Contig005806_C_parapsilosis_CDC317:1035616	C	exonic	CPAR2_304370	S24S	T;HOMO;45;0.98;synonymous	T;HOMO;47;1.0;synonymous	T;HOMO;39;1.0;synonymous	-;-;-;-;-	Has domain(s) with predicted ATP binding, ATPase activity, coupled to transmembrane movement of substances activity, role in drug export, transmembrane transport and integral component of membrane localization
Contig005807_C_parapsilosis_CDC317:22068	T	intergenic	-	-	A;HETERO;33;0.33;-	-;-;-;-;-	-;-;-;-;-	-;-;-;-;-	-
Contig005807_C_parapsilosis_CDC317:36838	T	exonic	CPAR2_800160	T305P	G;HETERO;108;0.44;non-synonymous	-;-;-;-;-	G;HETERO;87;0.51;non-synonymous	G;HETERO;80;0.54;non-synonymous	Ortholog(s) have protein kinase regulator activity
Contig005807_C_parapsilosis_CDC317:47317	G	intergenic	-	-	A;HOMO;54;1.0;-	A;HOMO;57;1.0;-	A;HOMO;54;0.98;-	-;-;-;-;-	-
Contig005807_C_parapsilosis_CDC317:142590	T	exonic	CPAR2_800540	T19A	C;HETERO;93;0.46;non-synonymous	-;-;-;-;-	C;HETERO;97;0.58;non-synonymous	C;HETERO;88;0.49;non-synonymous	Ortholog(s) have H3 histone acetyltransferase activity, role in regulation of carbohydrate utilization, regulation of transcription by RNA polymerase II and nucleus localization
Contig005807_C_parapsilosis_CDC317:155579	A	exonic	CPAR2_800590	T736S	T;HOMO;45;1.0;non-synonymous	-;-;-;-;-	T;HOMO;45;1.0;non-synonymous	-;-;-;-;-	Ortholog(s) have cytoskeletal protein binding activity and role in cell separation after cytokinesis, establishment or maintenance of cell polarity
Contig005807_C_parapsilosis_CDC317:182781	C	exonic	CPAR2_800720	R10R	T;HOMO;79;0.99;synonymous	T;HOMO;68;1.0;synonymous	T;HOMO;66;1.0;synonymous	-;-;-;-;-	Ortholog(s) have proton-dependent oligopeptide secondary active transmembrane transporter activity, tetrapeptide transmembrane transporter activity
Contig005807_C_parapsilosis_CDC317:185589	A	intergenic	-	-	G;HOMO;45;1.0;-	G;HOMO;40;1.0;-	-;-;-;-;-	-;-;-;-;-	-
Contig005807_C_parapsilosis_CDC317:185594	G	intergenic	-	-	T;HOMO;49;1.0;-	T;HOMO;39;1.0;-	-;-;-;-;-	-;-;-;-;-	-
Contig005807_C_parapsilosis_CDC317:221319	C	intergenic	-	-	T;HOMO;44;1.0;-	T;HOMO;56;1.0;-	T;HOMO;45;1.0;-	-;-;-;-;-	-
Contig005807_C_parapsilosis_CDC317:224324	G	intergenic	-	-	A;HOMO;67;1.0;-	A;HOMO;51;1.0;-	A;HOMO;55;1.0;-	-;-;-;-;-	-
Contig005807_C_parapsilosis_CDC317:227071	G	intergenic	-	-	A;HOMO;62;1.0;-	A;HOMO;71;1.0;-	A;HOMO;59;1.0;-	-;-;-;-;-	-
Contig005807_C_parapsilosis_CDC317:230644	A	intergenic	-	-	T;HETERO;83;0.51;-	-;-;-;-;-	T;HETERO;58;0.62;-	T;HETERO;38;0.39;-	-
Contig005807_C_parapsilosis_CDC317:237933	C	intergenic	-	-	T;HOMO;86;1.0;-	T;HOMO;62;1.0;-	T;HOMO;65;0.98;-	-;-;-;-;-	-
Contig005807_C_parapsilosis_CDC317:240729	A	intergenic	-	-	G;HETERO;84;0.58;-	-;-;-;-;-	G;HETERO;64;0.48;-	G;HETERO;46;0.33;-	-
Contig005807_C_parapsilosis_CDC317:287599	T	intergenic	-	-	C;HOMO;43;1.0;-	C;HOMO;49;1.0;-	C;HOMO;37;1.0;-	-;-;-;-;-	-
Contig005807_C_parapsilosis_CDC317:343435	A	intergenic	-	-	G;HETERO;92;0.5;-	-;-;-;-;-	G;HETERO;73;0.45;-	G;HETERO;38;0.42;-	-
Contig005807_C_parapsilosis_CDC317:387730	A	intergenic	-	-	T;HETERO;52;0.37;-	-;-;-;-;-	T;HETERO;48;0.52;-	-;-;-;-;-	-
Contig005807_C_parapsilosis_CDC317:396299	G	exonic	CPAR2_801700	I665I	A;HETERO;97;0.48;synonymous	-;-;-;-;-	A;HETERO;92;0.4;synonymous	A;HETERO;65;0.46;synonymous	Ortholog(s) have role in negative regulation of transcription by RNA polymerase II and cytosol, nucleus localization
Contig005807_C_parapsilosis_CDC317:419167	G	intergenic	-	-	T;HOMO;35;1.0;-	T;HOMO;38;1.0;-	T;HOMO;32;1.0;-	-;-;-;-;-	-
Contig005807_C_parapsilosis_CDC317:420496	A	exonic	CPAR2_801810	S1196P	G;HOMO;78;1.0;non-synonymous	G;HOMO;60;1.0;non-synonymous	G;HOMO;63;1.0;non-synonymous	-;-;-;-;-	Ortholog(s) have guanyl-nucleotide exchange factor activity, role in Golgi to endosome transport, endocytosis, protein targeting to vacuole and early endosome membrane, extrinsic component of membrane, trans-Golgi network localization
Contig005807_C_parapsilosis_CDC317:427258	A	exonic	CPAR2_801840	I170I	G;HETERO;59;0.39;synonymous	-;-;-;-;-	G;HETERO;57;0.44;synonymous	G;HETERO;48;0.44;synonymous	Protein of unknown function
Contig005807_C_parapsilosis_CDC317:427381	A	exonic	CPAR2_801840	D129D	G;HOMO;33;1.0;synonymous	G;HOMO;60;1.0;synonymous	-;-;-;-;-	-;-;-;-;-	Protein of unknown function
Contig005807_C_parapsilosis_CDC317:433455	G	intergenic	-	-	A;HOMO;58;1.0;-	A;HOMO;65;1.0;-	A;HOMO;54;1.0;-	-;-;-;-;-	-
Contig005807_C_parapsilosis_CDC317:438567	T	exonic	CPAR2_801880	K6R	C;HOMO;92;0.99;non-synonymous	C;HOMO;78;1.0;non-synonymous	C;HOMO;43;1.0;non-synonymous	-;-;-;-;-	Ortholog(s) have RNA binding activity and cell surface, cytosolic large ribosomal subunit, hyphal cell wall, preribosome, large subunit precursor localization
Contig005807_C_parapsilosis_CDC317:444535	G	exonic	CPAR2_801900	S855S	A;HOMO;88;1.0;synonymous	A;HOMO;63;1.0;synonymous	A;HOMO;58;1.0;synonymous	-;-;-;-;-	Ortholog(s) have AT DNA binding, DNA secondary structure binding, cohesin ATPase activity, double-stranded DNA binding, topological DNA entrapment activity and role in double-strand break repair, mitotic cohesin loading
Contig005807_C_parapsilosis_CDC317:444814	A	exonic	CPAR2_801900	R948R	G;HOMO;91;1.0;synonymous	G;HOMO;87;1.0;synonymous	G;HOMO;64;1.0;synonymous	-;-;-;-;-	Ortholog(s) have AT DNA binding, DNA secondary structure binding, cohesin ATPase activity, double-stranded DNA binding, topological DNA entrapment activity and role in double-strand break repair, mitotic cohesin loading
Contig005807_C_parapsilosis_CDC317:455538	T	exonic	CPAR2_801950	N410S	C;HOMO;89;1.0;non-synonymous	C;HOMO;40;1.0;non-synonymous	C;HOMO;57;1.0;non-synonymous	-;-;-;-;-	Ortholog(s) have SUMO-specific isopeptidase activity, role in G2/M transition of mitotic cell cycle, protein desumoylation and nuclear envelope, nuclear pore, nucleolus localization
Contig005807_C_parapsilosis_CDC317:456028	G	exonic	CPAR2_801950	R247C	A;HETERO;69;0.42;non-synonymous	-;-;-;-;-	A;HETERO;52;0.48;non-synonymous	A;HETERO;32;0.47;non-synonymous	Ortholog(s) have SUMO-specific isopeptidase activity, role in G2/M transition of mitotic cell cycle, protein desumoylation and nuclear envelope, nuclear pore, nucleolus localization
Contig005807_C_parapsilosis_CDC317:463852	T	exonic	CPAR2_801990	Q394R	C;HETERO;95;0.56;non-synonymous	-;-;-;-;-	C;HETERO;58;0.47;non-synonymous	C;HETERO;57;0.54;non-synonymous	Ortholog(s) have cyclin-dependent protein serine/threonine kinase inhibitor activity and role in negative regulation of cyclin-dependent protein serine/threonine kinase activity involved in G1/S transition of mitotic cell cycle
Contig005807_C_parapsilosis_CDC317:466244	C	intergenic	-	-	T;HOMO;50;1.0;-	T;HOMO;50;1.0;-	T;HOMO;39;1.0;-	-;-;-;-;-	-
Contig005807_C_parapsilosis_CDC317:466934	G	intergenic	-	-	A;HETERO;55;0.58;-	-;-;-;-;-	A;HETERO;54;0.46;-	-;-;-;-;-	-
Contig005807_C_parapsilosis_CDC317:477942	G	exonic	CPAR2_802020	A684T	A;HETERO;105;0.57;non-synonymous	-;-;-;-;-	A;HETERO;94;0.44;non-synonymous	A;HETERO;68;0.54;non-synonymous	Ortholog(s) have role in mitochondrial translation and mitochondrion localization
Contig005807_C_parapsilosis_CDC317:532487	A	exonic	CPAR2_802370	I252N	T;HETERO;47;0.49;non-synonymous	-;-;-;-;-	T;HETERO;37;0.59;non-synonymous	-;-;-;-;-	Ortholog(s) have SNAP receptor activity, role in transport and endosome localization
Contig005807_C_parapsilosis_CDC317:564373	C	exonic	CPAR2_802530	P7S	T;HETERO;108;0.57;non-synonymous	-;-;-;-;-	T;HETERO;95;0.46;non-synonymous	T;HETERO;69;0.45;non-synonymous	Ortholog of C. albicans SC5314 : CR_03080C_A, C. dubliniensis CD36 : Cd36_28190, Candida tenuis NRRL Y-1498 : CANTEDRAFT_109615 and Debaryomyces hansenii CBS767 : DEHA2A12650g
Contig005807_C_parapsilosis_CDC317:592805	G	exonic	CPAR2_802670	P861T	T;HETERO;44;0.25;non-synonymous	T;HETERO;31;0.26;non-synonymous	T;HETERO;64;0.22;non-synonymous	-;-;-;-;-	Ortholog(s) have ATP-dependent RNA helicase activity
Contig005807_C_parapsilosis_CDC317:592874	G	exonic	CPAR2_802670	P838T	T;HETERO;40;0.15;non-synonymous	T;HETERO;32;0.16;non-synonymous	T;HETERO;73;0.18;non-synonymous	-;-;-;-;-	Ortholog(s) have ATP-dependent RNA helicase activity
Contig005807_C_parapsilosis_CDC317:603176	C	exonic	CPAR2_802710	C329Y	T;HETERO;91;0.53;non-synonymous	-;-;-;-;-	T;HETERO;99;0.52;non-synonymous	T;HETERO;47;0.57;non-synonymous	Has domain(s) with predicted role in transmembrane transport and integral component of membrane localization
Contig005807_C_parapsilosis_CDC317:604921	T	intergenic	-	-	A;HOMO;37;1.0;-	A;HOMO;44;1.0;-	-;-;-;-;-	-;-;-;-;-	-
Contig005807_C_parapsilosis_CDC317:614119	GCC	exonic	CPAR2_802750	L214L	ACC;HETERO;83;0.59;synonymous	-;-;-;-;-	ACC;HETERO;60;0.57;synonymous	ACC;HETERO;57;0.53;synonymous	Ortholog(s) have U6 snRNA binding activity, role in spliceosomal complex assembly, spliceosomal tri-snRNP complex assembly and U6 snRNP localization
Contig005807_C_parapsilosis_CDC317:622638	GAAAAAAAAAAAAAAAAC	intergenic	-	-	AAAAAAAAAAAAAAAAAC;HETERO;46;0.13;-	-;-;-;-;-	-;-;-;-;-	-;-;-;-;-	-
Contig005807_C_parapsilosis_CDC317:649319	T	exonic	CPAR2_802930	D244D	C;HOMO;63;1.0;synonymous	C;HOMO;37;1.0;synonymous	C;HOMO;46;0.98;synonymous	-;-;-;-;-	Mitochondrial matrix cochaperone, acts as a nucleotide release factor, role in protein translocation and folding
Contig005807_C_parapsilosis_CDC317:659375	A	intergenic	-	-	G;HETERO;48;0.46;-	-;-;-;-;-	G;HETERO;55;0.47;-	G;HETERO;39;0.64;-	-
Contig005807_C_parapsilosis_CDC317:687296	G	intergenic	-	-	A;HOMO;60;1.0;-	A;HOMO;57;0.98;-	A;HOMO;39;1.0;-	-;-;-;-;-	-
Contig005807_C_parapsilosis_CDC317:687474	C	intergenic	-	-	T;HOMO;75;1.0;-	T;HOMO;38;1.0;-	T;HOMO;51;1.0;-	-;-;-;-;-	-
Contig005807_C_parapsilosis_CDC317:696757	ACTT	intergenic	-	-	ATTT;HETERO;31;0.74;-	-;-;-;-;-	ATTT;HETERO;33;0.64;-	-;-;-;-;-	-
Contig005807_C_parapsilosis_CDC317:697451	T	exonic	CPAR2_803170	Q694H	A;HETERO;108;0.41;non-synonymous	-;-;-;-;-	A;HETERO;73;0.42;non-synonymous	A;HETERO;48;0.48;non-synonymous	Ortholog(s) have ubiquitin-protein transferase activity
Contig005807_C_parapsilosis_CDC317:712236	T	exonic	CPAR2_803210	T1108A	C;HETERO;112;0.56;non-synonymous	-;-;-;-;-	C;HETERO;110;0.52;non-synonymous	C;HETERO;61;0.44;non-synonymous	Ortholog(s) have role in endocytosis, protein localization, retrograde transport, endosome to Golgi and AP-1 adaptor complex, endocytic vesicle, nucleus, ribosome localization
Contig005807_C_parapsilosis_CDC317:712605	G	exonic	CPAR2_803210	L985L	A;HETERO;89;0.53;synonymous	-;-;-;-;-	A;HETERO;85;0.45;synonymous	A;HETERO;58;0.52;synonymous	Ortholog(s) have role in endocytosis, protein localization, retrograde transport, endosome to Golgi and AP-1 adaptor complex, endocytic vesicle, nucleus, ribosome localization
Contig005807_C_parapsilosis_CDC317:717859	T	exonic	CPAR2_803230	S64S	C;HETERO;88;0.39;synonymous	-;-;-;-;-	C;HETERO;96;0.54;synonymous	C;HETERO;62;0.58;synonymous	Ortholog(s) have sphingosine N-acyltransferase activity
Contig005807_C_parapsilosis_CDC317:729061	C	exonic	CPAR2_803270	V23V	T;HETERO;89;0.47;synonymous	-;-;-;-;-	T;HETERO;107;0.57;synonymous	T;HETERO;61;0.31;synonymous	Ortholog(s) have RNA binding activity, role in rRNA processing and nucleolus localization
Contig005807_C_parapsilosis_CDC317:732131	A	exonic	CPAR2_803280	S272T	T;HETERO;109;0.56;non-synonymous	-;-;-;-;-	T;HETERO;87;0.39;non-synonymous	T;HETERO;65;0.45;non-synonymous	Ortholog(s) have cytoplasm localization
Contig005807_C_parapsilosis_CDC317:732987	G	intergenic	-	-	A;HETERO;89;0.55;-	-;-;-;-;-	A;HETERO;98;0.48;-	A;HETERO;65;0.58;-	-
Contig005807_C_parapsilosis_CDC317:739548	C	exonic	CPAR2_803330	V111F	A;HETERO;96;0.59;non-synonymous	-;-;-;-;-	A;HETERO;74;0.43;non-synonymous	A;HETERO;81;0.51;non-synonymous	Ortholog(s) have RNA polymerase III type 1 promoter sequence-specific DNA binding, RNA polymerase III type 2 promoter sequence-specific DNA binding, chromatin insulator sequence binding and tDNA binding, more
Contig005807_C_parapsilosis_CDC317:744800	G	exonic	CPAR2_803350	A1036T	A;HETERO;124;0.47;non-synonymous	A;HOMO;132;1.0;non-synonymous	A;HETERO;84;0.45;non-synonymous	-;-;-;-;-	Ortholog(s) have role in fungal-type cell wall organization, intracellular protein transport, regulation of vacuole organization, response to pH
Contig005807_C_parapsilosis_CDC317:758299	TAAAAAAAAAAAAAAAAAT	intergenic	-	-	AAAAAAAAAAAAAAAAAAT;HETERO;58;0.1;-	-;-;-;-;-	AAAAAAAAAAAAAAAAAAT;HETERO;34;0.15;-	-;-;-;-;-	-
Contig005807_C_parapsilosis_CDC317:761153	A	exonic	CPAR2_803440	I267T	G;HOMO;79;1.0;non-synonymous	G;HOMO;66;1.0;non-synonymous	G;HOMO;60;1.0;non-synonymous	-;-;-;-;-	Ortholog(s) have role in chromosome segregation, nuclear protein quality control by the ubiquitin-proteasome system, proteasome localization and nucleus localization
Contig005807_C_parapsilosis_CDC317:766095	G	exonic	CPAR2_803460	I85I	A;HETERO;50;0.4;synonymous	A;HOMO;47;0.98;synonymous	A;HETERO;58;0.55;synonymous	-;-;-;-;-	Ortholog(s) have RNA polymerase II core binding, TFIIH-class transcription factor binding, single-stranded DNA binding activity and role in transcriptional open complex formation at RNA polymerase II promoter
Contig005807_C_parapsilosis_CDC317:777723	C	exonic	CPAR2_803510	T124N	A;HOMO;61;1.0;non-synonymous	A;HOMO;43;1.0;non-synonymous	A;HOMO;42;1.0;non-synonymous	-;-;-;-;-	Ortholog(s) have inorganic diphosphatase activity, role in aerobic respiration and mitochondrion localization
Contig005807_C_parapsilosis_CDC317:792389	G	exonic	CPAR2_803570	S716N	A;HETERO;75;0.4;non-synonymous	-;-;-;-;-	A;HETERO;73;0.53;non-synonymous	A;HETERO;60;0.68;non-synonymous	Ortholog(s) have lipid binding activity, role in endoplasmic reticulum membrane organization, regulation of phosphatidylinositol dephosphorylation and cortical endoplasmic reticulum, mitochondrion, plasma membrane localization
Contig005807_C_parapsilosis_CDC317:813694	C	intergenic	-	-	T;HOMO;61;1.0;-	T;HOMO;39;1.0;-	T;HOMO;45;1.0;-	-;-;-;-;-	-
Contig005807_C_parapsilosis_CDC317:833163	C	exonic	CPAR2_803760	T436I	T;HETERO;72;0.47;non-synonymous	-;-;-;-;-	T;HETERO;73;0.45;non-synonymous	T;HETERO;57;0.39;non-synonymous	Neutral trehalase involved in trehalose catabolism
Contig005807_C_parapsilosis_CDC317:840542	G	exonic	CPAR2_803790	G861E	A;HETERO;86;0.55;non-synonymous	-;-;-;-;-	A;HETERO;75;0.49;non-synonymous	-;-;-;-;-	Ortholog(s) have cyclin-dependent protein serine/threonine kinase inhibitor activity
Contig005807_C_parapsilosis_CDC317:842639	C	exonic	CPAR2_803800	M477I	T;HETERO;99;0.54;non-synonymous	-;-;-;-;-	T;HETERO;61;0.43;non-synonymous	T;HETERO;66;0.38;non-synonymous	Ortholog(s) have role in endocytosis and actin cortical patch, cellular bud neck, cytoplasm localization
Contig005807_C_parapsilosis_CDC317:848170	T	intergenic	-	-	C;HOMO;57;1.0;-	C;HOMO;31;1.0;-	-;-;-;-;-	-;-;-;-;-	-
Contig005807_C_parapsilosis_CDC317:848525	T	intergenic	-	-	-;-;-;-;-	A;HOMO;39;1.0;-	-;-;-;-;-	-;-;-;-;-	-
Contig005807_C_parapsilosis_CDC317:858042	C	exonic	CPAR2_803830	A18A	T;HOMO;51;0.98;synonymous	T;HOMO;37;1.0;synonymous	T;HOMO;50;1.0;synonymous	-;-;-;-;-	Has domain(s) with predicted phosphatidylinositol binding activity and role in cell communication
Contig005807_C_parapsilosis_CDC317:878933	A	intergenic	-	-	G;HETERO;46;0.39;-	G;HETERO;40;0.45;-	G;HETERO;34;0.56;-	-;-;-;-;-	-
Contig005807_C_parapsilosis_CDC317:884800	G	intergenic	-	-	A;HETERO;33;0.55;-	A;HETERO;34;0.41;-	-;-;-;-;-	-;-;-;-;-	-
Contig005807_C_parapsilosis_CDC317:920053	T	exonic	CPAR2_804090	T389P	G;HOMO;95;1.0;non-synonymous	G;HOMO;77;0.99;non-synonymous	G;HOMO;81;1.0;non-synonymous	-;-;-;-;-	Ortholog(s) have aminopeptidase activity, epoxide hydrolase activity, role in cellular lipid metabolic process, protein catabolic process and cytoplasm, nucleus localization
Contig005807_C_parapsilosis_CDC317:930255	C	intergenic	-	-	A;HOMO;44;1.0;-	-;-;-;-;-	-;-;-;-;-	-;-;-;-;-	-
Contig005807_C_parapsilosis_CDC317:938284	G	intergenic	-	-	A;HOMO;49;1.0;-	A;HOMO;55;1.0;-	-;-;-;-;-	-;-;-;-;-	-
Contig005807_C_parapsilosis_CDC317:940745	T	exonic	CPAR2_804220	E604E	C;HOMO;40;1.0;synonymous	C;HOMO;33;1.0;synonymous	-;-;-;-;-	-;-;-;-;-	Has domain(s) with predicted transmembrane transporter activity, transporter activity, role in oligopeptide transport, transmembrane transport and membrane localization
Contig005807_C_parapsilosis_CDC317:961362	C	intergenic	-	-	T;HOMO;51;0.98;-	T;HOMO;37;1.0;-	T;HOMO;32;1.0;-	-;-;-;-;-	-
Contig005807_C_parapsilosis_CDC317:976532	T	exonic	CPAR2_804430	F549F	C;HOMO;34;1.0;synonymous	-;-;-;-;-	-;-;-;-;-	-;-;-;-;-	Has domain(s) with predicted transmembrane transporter activity, transporter activity, role in oligopeptide transport, transmembrane transport and membrane localization
Contig005807_C_parapsilosis_CDC317:980017	A	exonic	CPAR2_804450	I1557T	G;HOMO;76;1.0;non-synonymous	G;HOMO;69;1.0;non-synonymous	G;HOMO;59;0.98;non-synonymous	-;-;-;-;-	Ortholog(s) have role in histone deacetylation, negative regulation of meiotic nuclear division and Set3 complex localization
Contig005807_C_parapsilosis_CDC317:1000706	G	exonic	CPAR2_804520	S436S	A;HOMO;68;1.0;synonymous	A;HOMO;68;1.0;synonymous	A;HOMO;69;1.0;synonymous	-;-;-;-;-	Putative oxidoreductase, expression increased in fluconazole and voriconazole resistant strains
Contig005807_C_parapsilosis_CDC317:1003295	T	intergenic	-	-	C;HOMO;62;0.97;-	C;HOMO;57;1.0;-	-;-;-;-;-	C;HOMO;40;0.97;-	-
Contig005807_C_parapsilosis_CDC317:1020277	C	intergenic	-	-	-;-;-;-;-	T;HETERO;35;0.54;-	-;-;-;-;-	-;-;-;-;-	-
Contig005807_C_parapsilosis_CDC317:1034989	T	intergenic	-	-	-;-;-;-;-	C;HETERO;32;0.53;-	C;HETERO;32;0.75;-	-;-;-;-;-	-
Contig005807_C_parapsilosis_CDC317:1052968	A	exonic	CPAR2_804710	L167L	G;HOMO;58;1.0;synonymous	G;HOMO;43;1.0;synonymous	-;-;-;-;-	-;-;-;-;-	Ortholog(s) have non-membrane spanning protein tyrosine phosphatase activity, role in protein dephosphorylation and cytoplasm, nucleus localization
Contig005807_C_parapsilosis_CDC317:1058563	T	intergenic	-	-	G;HETERO;45;0.47;-	G;HETERO;39;0.28;-	-;-;-;-;-	-;-;-;-;-	-
Contig005807_C_parapsilosis_CDC317:1075909	C	exonic	CPAR2_804790	R213Q	T;HOMO;90;0.99;non-synonymous	T;HOMO;73;0.99;non-synonymous	T;HOMO;73;0.99;non-synonymous	-;-;-;-;-	Ortholog(s) have phosphatidylinositol transporter activity
Contig005807_C_parapsilosis_CDC317:1080386	T	intergenic	-	-	G;HOMO;63;1.0;-	G;HOMO;54;1.0;-	G;HOMO;62;1.0;-	-;-;-;-;-	-
Contig005807_C_parapsilosis_CDC317:1107358	A	intergenic	-	-	G;HOMO;66;0.98;-	G;HOMO;67;1.0;-	G;HOMO;49;1.0;-	-;-;-;-;-	-
Contig005807_C_parapsilosis_CDC317:1107506	C	intergenic	-	-	T;HOMO;61;0.98;-	T;HOMO;64;1.0;-	T;HOMO;56;0.98;-	-;-;-;-;-	-
Contig005807_C_parapsilosis_CDC317:1109091	C	exonic	CPAR2_804980	M202I	A;HOMO;83;1.0;non-synonymous	A;HOMO;78;1.0;non-synonymous	A;HOMO;92;1.0;non-synonymous	-;-;-;-;-	Ortholog(s) have ATPase activity, coupled to transmembrane movement of substances activity, role in fatty acid transmembrane transport and integral component of peroxisomal membrane localization
Contig005807_C_parapsilosis_CDC317:1119228	A	intergenic	-	-	G;HOMO;36;1.0;-	-;-;-;-;-	-;-;-;-;-	-;-;-;-;-	-
Contig005807_C_parapsilosis_CDC317:1134353	C	intergenic	-	-	-;-;-;-;-	T;HOMO;52;1.0;-	T;HOMO;36;1.0;-	-;-;-;-;-	-
Contig005807_C_parapsilosis_CDC317:1157239	G	intergenic	-	-	A;HOMO;83;1.0;-	A;HOMO;95;1.0;-	A;HOMO;61;0.98;-	-;-;-;-;-	-
Contig005807_C_parapsilosis_CDC317:1187070	G	exonic	CPAR2_805290	R473I	T;HOMO;66;0.98;non-synonymous	T;HOMO;52;1.0;non-synonymous	T;HOMO;57;1.0;non-synonymous	-;-;-;-;-	Dihydrolipoamide acetyltransferase component (E2) of pyruvate dehydrogenase complex, catalyzes the oxidative decarboxylation of pyruvate to acetyl-CoA, present in purified mitochondrial nucleoids
Contig005807_C_parapsilosis_CDC317:1223500	A	exonic	CPAR2_805450	V1526A	G;HETERO;32;0.53;non-synonymous	-;-;-;-;-	G;HETERO;31;0.35;non-synonymous	-;-;-;-;-	Ortholog(s) have actin binding, calmodulin binding activity
Contig005807_C_parapsilosis_CDC317:1232513	A	intergenic	-	-	T;HOMO;59;1.0;-	T;HOMO;57;1.0;-	T;HOMO;33;1.0;-	-;-;-;-;-	-
Contig005807_C_parapsilosis_CDC317:1233542	T	intergenic	-	-	C;HOMO;55;1.0;-	C;HOMO;40;1.0;-	C;HOMO;42;1.0;-	-;-;-;-;-	-
Contig005807_C_parapsilosis_CDC317:1236116	G	exonic	CPAR2_805490	V443V	A;HETERO;37;0.41;synonymous	A;HETERO;39;0.36;synonymous	A;HETERO;40;0.38;synonymous	-;-;-;-;-	Protein of unknown function
Contig005807_C_parapsilosis_CDC317:1267944	GAAAAAAAAAAAAAAAAAAAC	intergenic	-	-	AAAAAAAAAAAAAAAAAAAAC;HETERO;52;0.23;-	AAAAAAAAAAAAAAAAAAAAC;HETERO;40;0.33;-	AAAAAAAAAAAAAAAAAAAAC;HOMO;32;0.31;-	-;-;-;-;-	-
Contig005807_C_parapsilosis_CDC317:1301328	T	intergenic	-	-	G;HOMO;44;1.0;-	G;HOMO;59;1.0;-	G;HOMO;70;0.99;-	-;-;-;-;-	-
Contig005807_C_parapsilosis_CDC317:1307892	T	intergenic	-	-	C;HOMO;55;0.98;-	C;HOMO;77;0.99;-	C;HOMO;33;0.97;-	-;-;-;-;-	-
Contig005807_C_parapsilosis_CDC317:1344406	T	intergenic	-	-	C;HOMO;51;1.0;-	C;HOMO;46;1.0;-	C;HOMO;51;1.0;-	-;-;-;-;-	-
Contig005807_C_parapsilosis_CDC317:1348622	A	intergenic	-	-	C;HOMO;50;1.0;-	C;HOMO;55;0.96;-	C;HOMO;41;1.0;-	-;-;-;-;-	-
Contig005807_C_parapsilosis_CDC317:1348705	G	exonic	CPAR2_tV(AAC)1	D20D	A;HOMO;58;0.98;synonymous	A;HOMO;50;1.0;synonymous	A;HOMO;48;1.0;synonymous	-;-;-;-;-	tRNA-Val, predicted by tRNAscan-SE, AAC anticodon
Contig005807_C_parapsilosis_CDC317:1441239	G	intergenic	-	-	A;HETERO;33;0.52;-	-;-;-;-;-	-;-;-;-;-	-;-;-;-;-	-
Contig005807_C_parapsilosis_CDC317:1452080	A	exonic	CPAR2_806390	S518S	-;-;-;-;-	G;HETERO;32;0.81;synonymous	-;-;-;-;-	-;-;-;-;-	Protein of unknown function
Contig005807_C_parapsilosis_CDC317:1461680	CC	exonic	CPAR2_806400	P744L	CT;HETERO;134;0.16;non-synonymous	CT;HETERO;102;0.25;non-synonymous	CT;HETERO;115;0.23;non-synonymous	-;-;-;-;-	Ortholog of Candida orthopsilosis Co 90-125 : CORT_0C02750
Contig005807_C_parapsilosis_CDC317:1465666	T	exonic	CPAR2_806400	G2072G	-;-;-;-;-	-;-;-;-;-	A;HETERO;32;0.38;synonymous	-;-;-;-;-	Ortholog of Candida orthopsilosis Co 90-125 : CORT_0C02750
Contig005807_C_parapsilosis_CDC317:1465672	T	exonic	CPAR2_806400	N2074N	-;-;-;-;-	-;-;-;-;-	C;HETERO;32;0.44;synonymous	-;-;-;-;-	Ortholog of Candida orthopsilosis Co 90-125 : CORT_0C02750
Contig005807_C_parapsilosis_CDC317:1465696	T	exonic	CPAR2_806400	G2082G	-;-;-;-;-	-;-;-;-;-	A;HETERO;31;0.23;synonymous	-;-;-;-;-	Ortholog of Candida orthopsilosis Co 90-125 : CORT_0C02750
Contig005807_C_parapsilosis_CDC317:1465964	T	exonic	CPAR2_806400	S2172A	-;-;-;-;-	G;HETERO;55;0.27;non-synonymous	G;HETERO;62;0.19;non-synonymous	-;-;-;-;-	Ortholog of Candida orthopsilosis Co 90-125 : CORT_0C02750
Contig005807_C_parapsilosis_CDC317:1474288	G	exonic	CPAR2_806410	T1172T	-;-;-;-;-	T;HETERO;74;0.19;synonymous	T;HETERO;64;0.19;synonymous	T;HETERO;67;0.15;synonymous	Ortholog(s) have cell surface, fungal-type cell wall localization
Contig005807_C_parapsilosis_CDC317:1474300	T	exonic	CPAR2_806410	I1176I	C;HETERO;81;0.12;synonymous	-;-;-;-;-	C;HETERO;62;0.13;synonymous	C;HETERO;75;0.19;synonymous	Ortholog(s) have cell surface, fungal-type cell wall localization
Contig005807_C_parapsilosis_CDC317:1480122	T	exonic	CPAR2_806420	D459D	C;HETERO;65;0.4;synonymous	C;HETERO;51;0.57;synonymous	C;HETERO;56;0.48;synonymous	-;-;-;-;-	Ortholog(s) have role in cell morphogenesis involved in conjugation with cellular fusion and cell surface, fungal-type cell wall, mating projection, plasma membrane localization
Contig005807_C_parapsilosis_CDC317:1480170	G	exonic	CPAR2_806420	T475T	A;HETERO;51;0.25;synonymous	-;-;-;-;-	A;HETERO;40;0.33;synonymous	-;-;-;-;-	Ortholog(s) have role in cell morphogenesis involved in conjugation with cellular fusion and cell surface, fungal-type cell wall, mating projection, plasma membrane localization
Contig005807_C_parapsilosis_CDC317:1480185	T	exonic	CPAR2_806420	G480G	-;-;-;-;-	-;-;-;-;-	C;HETERO;35;0.11;synonymous	-;-;-;-;-	Ortholog(s) have role in cell morphogenesis involved in conjugation with cellular fusion and cell surface, fungal-type cell wall, mating projection, plasma membrane localization
Contig005807_C_parapsilosis_CDC317:1483977	C	intergenic	-	-	T;HOMO;58;1.0;-	T;HOMO;34;1.0;-	-;-;-;-;-	-;-;-;-;-	-
Contig005807_C_parapsilosis_CDC317:1493160	A	intergenic	-	-	G;HOMO;42;1.0;-	G;HOMO;46;1.0;-	G;HOMO;38;1.0;-	-;-;-;-;-	-
Contig005807_C_parapsilosis_CDC317:1494340	A	exonic	CPAR2_806490	H184H	G;HETERO;52;0.29;synonymous	G;HETERO;53;0.3;synonymous	G;HETERO;53;0.25;synonymous	-;-;-;-;-	Ortholog(s) have structural constituent of cell wall activity and role in cellular response to temperature stimulus, fungal-type cell wall organization, intracellular protein transport
Contig005807_C_parapsilosis_CDC317:1494346	G	exonic	CPAR2_806490	I182I	A;HETERO;50;0.34;synonymous	A;HETERO;55;0.33;synonymous	A;HETERO;55;0.35;synonymous	-;-;-;-;-	Ortholog(s) have structural constituent of cell wall activity and role in cellular response to temperature stimulus, fungal-type cell wall organization, intracellular protein transport
Contig005807_C_parapsilosis_CDC317:1494352	A	exonic	CPAR2_806490	G180G	T;HETERO;48;0.38;synonymous	T;HETERO;52;0.37;synonymous	T;HETERO;52;0.42;synonymous	-;-;-;-;-	Ortholog(s) have structural constituent of cell wall activity and role in cellular response to temperature stimulus, fungal-type cell wall organization, intracellular protein transport
Contig005807_C_parapsilosis_CDC317:1501728	C	intergenic	-	-	T;HOMO;54;0.98;-	T;HOMO;51;1.0;-	T;HOMO;62;1.0;-	-;-;-;-;-	-
Contig005807_C_parapsilosis_CDC317:1503465	G	intergenic	-	-	A;HOMO;72;1.0;-	A;HOMO;66;0.98;-	A;HOMO;61;0.98;-	-;-;-;-;-	-
Contig005807_C_parapsilosis_CDC317:1525724	C	exonic	CPAR2_806620	V296V	T;HETERO;54;0.46;synonymous	T;HETERO;48;0.38;synonymous	T;HETERO;54;0.46;synonymous	-;-;-;-;-	Ortholog(s) have formate dehydrogenase (NAD+) activity
Contig005807_C_parapsilosis_CDC317:1526850	G	exonic	CPAR2_806630	T119I	A;HOMO;63;1.0;non-synonymous	A;HOMO;60;1.0;non-synonymous	A;HOMO;70;1.0;non-synonymous	-;-;-;-;-	Protein of unknown function
Contig005807_C_parapsilosis_CDC317:1533112	A	intergenic	-	-	G;HOMO;87;1.0;-	G;HOMO;69;0.99;-	G;HOMO;65;1.0;-	-;-;-;-;-	-
Contig005807_C_parapsilosis_CDC317:1541993	C	intergenic	-	-	T;HOMO;37;1.0;-	T;HOMO;37;1.0;-	-;-;-;-;-	-;-;-;-;-	-
Contig005807_C_parapsilosis_CDC317:1542976	G	intergenic	-	-	A;HOMO;95;0.99;-	A;HOMO;81;1.0;-	A;HOMO;73;1.0;-	-;-;-;-;-	-
Contig005807_C_parapsilosis_CDC317:1543248	A	intergenic	-	-	G;HOMO;62;0.97;-	G;HOMO;61;1.0;-	G;HOMO;52;1.0;-	-;-;-;-;-	-
Contig005807_C_parapsilosis_CDC317:1560643	G	intergenic	-	-	C;HOMO;31;1.0;-	-;-;-;-;-	-;-;-;-;-	-;-;-;-;-	-
Contig005807_C_parapsilosis_CDC317:1586727	A	intergenic	-	-	G;HOMO;52;0.96;-	G;HOMO;54;0.98;-	G;HOMO;50;0.98;-	-;-;-;-;-	-
Contig005807_C_parapsilosis_CDC317:1591720	C	exonic	CPAR2_806860	E3K	T;HOMO;42;1.0;non-synonymous	T;HOMO;33;1.0;non-synonymous	-;-;-;-;-	-;-;-;-;-	Ortholog(s) have microtubule binding activity and role in cell separation after cytokinesis, microtubule bundle formation, mitotic spindle elongation, spindle midzone assembly, spindle pole body separation
Contig005807_C_parapsilosis_CDC317:1609010	G	exonic	CPAR2_806970	G21D	A;HOMO;54;0.98;non-synonymous	A;HOMO;31;1.0;non-synonymous	A;HOMO;33;1.0;non-synonymous	-;-;-;-;-	Ortholog(s) have DNA binding, chromatin binding, histone deacetylase activity
Contig005807_C_parapsilosis_CDC317:1625463	C	intergenic	-	-	T;HOMO;50;1.0;-	-;-;-;-;-	-;-;-;-;-	-;-;-;-;-	-
Contig005807_C_parapsilosis_CDC317:1677005	G	intergenic	-	-	A;HOMO;76;0.97;-	A;HOMO;44;1.0;-	A;HOMO;71;0.99;-	-;-;-;-;-	-
Contig005807_C_parapsilosis_CDC317:1678237	A	exonic	CPAR2_807270	N394Y	T;HOMO;97;1.0;non-synonymous	-;-;-;-;-	-;-;-;-;-	-;-;-;-;-	Regulator of MDR1 transcription, expression increased in fluconazole and voriconazole resistant strains
Contig005807_C_parapsilosis_CDC317:1679479	G	exonic	CPAR2_807270	A808T	-;-;-;-;-	-;-;-;-;-	A;HOMO;64;1.0;non-synonymous	-;-;-;-;-	Regulator of MDR1 transcription, expression increased in fluconazole and voriconazole resistant strains
Contig005807_C_parapsilosis_CDC317:1684459	A	intergenic	-	-	T;HOMO;57;1.0;-	T;HOMO;50;1.0;-	T;HOMO;53;1.0;-	-;-;-;-;-	-
Contig005807_C_parapsilosis_CDC317:1689007	A	intergenic	-	-	C;HOMO;74;0.96;-	C;HOMO;59;0.98;-	C;HOMO;51;0.94;-	-;-;-;-;-	-
Contig005807_C_parapsilosis_CDC317:1731659	G	intergenic	-	-	A;HOMO;53;1.0;-	A;HOMO;38;1.0;-	-;-;-;-;-	-;-;-;-;-	-
Contig005807_C_parapsilosis_CDC317:1745371	T	intergenic	-	-	C;HOMO;53;1.0;-	C;HOMO;69;1.0;-	C;HOMO;60;1.0;-	-;-;-;-;-	-
Contig005807_C_parapsilosis_CDC317:1763021	C	exonic	CPAR2_807580	S249N	T;HOMO;36;0.97;non-synonymous	T;HOMO;33;0.97;non-synonymous	-;-;-;-;-	-;-;-;-;-	Ortholog of C. albicans SC5314 : C3_04690C_A, C. dubliniensis CD36 : Cd36_84650, Candida tenuis NRRL Y-1498 : CANTEDRAFT_125158 and Debaryomyces hansenii CBS767 : DEHA2G13464g
Contig005807_C_parapsilosis_CDC317:1785532	TAAAAAAAAAAAAAAAAG	intergenic	-	-	AAAAAAAAAAAAAAAAAG;HETERO;54;0.61;-	AAAAAAAAAAAAAAAAAG;HETERO;41;0.68;-	-;-;-;-;-	-;-;-;-;-	-
Contig005807_C_parapsilosis_CDC317:1821920	C	intergenic	-	-	T;HOMO;42;1.0;-	T;HOMO;47;1.0;-	T;HOMO;44;1.0;-	-;-;-;-;-	-
Contig005807_C_parapsilosis_CDC317:1830255	T	exonic	CPAR2_807900	Y543Y	C;HOMO;32;0.94;synonymous	-;-;-;-;-	-;-;-;-;-	-;-;-;-;-	Has domain(s) with predicted role in transmembrane transport
Contig005807_C_parapsilosis_CDC317:1835966	C	intergenic	-	-	G;HOMO;34;1.0;-	-;-;-;-;-	-;-;-;-;-	-;-;-;-;-	-
Contig005807_C_parapsilosis_CDC317:1836153	G	intergenic	-	-	C;HOMO;37;1.0;-	-;-;-;-;-	-;-;-;-;-	-;-;-;-;-	-
Contig005807_C_parapsilosis_CDC317:1879227	T	intergenic	-	-	C;HOMO;33;1.0;-	-;-;-;-;-	-;-;-;-;-	-;-;-;-;-	-
Contig005807_C_parapsilosis_CDC317:1879733	A	exonic	CPAR2_808120	Y733D	C;HOMO;46;0.98;non-synonymous	C;HOMO;54;1.0;non-synonymous	C;HOMO;36;1.0;non-synonymous	-;-;-;-;-	Ortholog(s) have ferric-chelate reductase activity, role in cellular iron ion homeostasis, siderophore transport and fungal-type vacuole, plasma membrane localization
Contig005807_C_parapsilosis_CDC317:1882948	T	intergenic	-	-	C;HOMO;46;0.98;-	C;HOMO;46;0.98;-	C;HOMO;43;1.0;-	-;-;-;-;-	-
Contig005807_C_parapsilosis_CDC317:1958320	A	exonic	CPAR2_808470	I477V	G;HOMO;73;1.0;non-synonymous	G;HOMO;50;0.98;non-synonymous	G;HOMO;73;1.0;non-synonymous	-;-;-;-;-	Ortholog(s) have chromatin binding activity and role in DNA replication initiation, DNA unwinding involved in DNA replication, double-strand break repair via break-induced replication
Contig005807_C_parapsilosis_CDC317:1970462	A	exonic	CPAR2_808520	T617A	G;HOMO;53;0.98;non-synonymous	G;HOMO;44;1.0;non-synonymous	G;HOMO;61;1.0;non-synonymous	-;-;-;-;-	Ortholog of C. albicans SC5314 : C3_06740W_A, C. dubliniensis CD36 : Cd36_86710, Candida tenuis NRRL Y-1498 : CANTEDRAFT_113883 and Debaryomyces hansenii CBS767 : DEHA2F04510g
Contig005807_C_parapsilosis_CDC317:2015523	G	intergenic	-	-	T;HOMO;42;1.0;-	T;HOMO;41;0.98;-	T;HOMO;37;1.0;-	-;-;-;-;-	-
Contig005807_C_parapsilosis_CDC317:2047970	C	exonic	CPAR2_808880	A96T	T;HOMO;67;1.0;non-synonymous	T;HOMO;55;1.0;non-synonymous	T;HOMO;63;1.0;non-synonymous	-;-;-;-;-	Ortholog(s) have mRNA binding activity, role in 3'-UTR-mediated mRNA destabilization, mitochondrion organization and P-body, cytoplasmic stress granule, perinuclear region of cytoplasm localization
Contig005809_C_parapsilosis_CDC317:23958	T	intergenic	-	-	C;HOMO;48;0.96;-	C;HOMO;42;0.98;-	C;HOMO;36;1.0;-	-;-;-;-;-	-
Contig005809_C_parapsilosis_CDC317:23978	C	intergenic	-	-	G;HOMO;51;0.98;-	G;HOMO;44;1.0;-	G;HOMO;37;1.0;-	-;-;-;-;-	-
Contig005809_C_parapsilosis_CDC317:80183	C	exonic	CPAR2_200530	M13I	A;HOMO;59;0.98;non-synonymous	A;HOMO;77;1.0;non-synonymous	A;HOMO;67;1.0;non-synonymous	-;-;-;-;-	Protein of unknown function
Contig005809_C_parapsilosis_CDC317:102872	G	intergenic	-	-	A;HOMO;45;1.0;-	A;HOMO;31;1.0;-	A;HOMO;32;1.0;-	-;-;-;-;-	-
Contig005809_C_parapsilosis_CDC317:126522	G	exonic	CPAR2_200770	A737V	A;HOMO;71;1.0;non-synonymous	A;HOMO;55;0.98;non-synonymous	A;HOMO;62;1.0;non-synonymous	-;-;-;-;-	Ortholog(s) have structural molecule activity and role in cellular protein complex assembly, cellular response to drug, conjugation with cellular fusion, histone acetylation
Contig005809_C_parapsilosis_CDC317:143219	A	intergenic	-	-	T;HOMO;64;1.0;-	T;HOMO;64;1.0;-	T;HOMO;54;1.0;-	-;-;-;-;-	-
Contig005809_C_parapsilosis_CDC317:146276	C	exonic	CPAR2_200830	V255V	A;HOMO;31;1.0;synonymous	A;HOMO;38;1.0;synonymous	A;HOMO;37;0.97;synonymous	-;-;-;-;-	Has domain(s) with predicted amino acid transmembrane transporter activity, role in amino acid transmembrane transport and membrane localization
Contig005809_C_parapsilosis_CDC317:146287	A	exonic	CPAR2_200830	L252V	-;-;-;-;-	-;-;-;-;-	C;HOMO;33;1.0;non-synonymous	-;-;-;-;-	Has domain(s) with predicted amino acid transmembrane transporter activity, role in amino acid transmembrane transport and membrane localization
Contig005809_C_parapsilosis_CDC317:211277	C	intergenic	-	-	T;HOMO;47;1.0;-	T;HOMO;40;1.0;-	T;HOMO;37;1.0;-	-;-;-;-;-	-
Contig005809_C_parapsilosis_CDC317:213868	C	intergenic	-	-	A;HOMO;47;1.0;-	A;HOMO;38;1.0;-	-;-;-;-;-	-;-;-;-;-	-
Contig005809_C_parapsilosis_CDC317:214269	C	intergenic	-	-	T;HETERO;35;0.2;-	-;-;-;-;-	-;-;-;-;-	-;-;-;-;-	-
Contig005809_C_parapsilosis_CDC317:237435	G	intergenic	-	-	C;HOMO;41;1.0;-	C;HOMO;47;1.0;-	C;HOMO;49;1.0;-	-;-;-;-;-	-
Contig005809_C_parapsilosis_CDC317:241013	C	exonic	CPAR2_201310	T28T	-;-;-;-;-	A;HETERO;60;0.45;synonymous	-;-;-;-;-	-;-;-;-;-	Ortholog(s) have RNA polymerase I activity, RNA polymerase II activity, RNA polymerase III activity, RNA-directed 5'-3' RNA polymerase activity
Contig005809_C_parapsilosis_CDC317:257982	T	intergenic	-	-	C;HOMO;42;1.0;-	-;-;-;-;-	-;-;-;-;-	-;-;-;-;-	-
Contig005809_C_parapsilosis_CDC317:331037	T	exonic	CPAR2_201790	L371M	A;HOMO;66;1.0;non-synonymous	A;HOMO;34;1.0;non-synonymous	A;HOMO;62;0.98;non-synonymous	-;-;-;-;-	Ortholog(s) have role in vitamin transport and fungal-type vacuole, plasma membrane localization
Contig005809_C_parapsilosis_CDC317:332502	T	intergenic	-	-	C;HOMO;55;1.0;-	C;HOMO;50;1.0;-	C;HOMO;46;1.0;-	-;-;-;-;-	-
Contig005809_C_parapsilosis_CDC317:367401	A	intergenic	-	-	C;HOMO;72;1.0;-	C;HOMO;83;1.0;-	C;HOMO;78;1.0;-	-;-;-;-;-	-
Contig005809_C_parapsilosis_CDC317:374529	T	intergenic	-	-	G;HOMO;64;1.0;-	G;HOMO;45;0.98;-	G;HOMO;64;0.97;-	-;-;-;-;-	-
Contig005809_C_parapsilosis_CDC317:401026	A	intergenic	-	-	G;HOMO;66;1.0;-	G;HOMO;50;1.0;-	G;HOMO;37;1.0;-	-;-;-;-;-	-
Contig005809_C_parapsilosis_CDC317:442371	A	intergenic	-	-	G;HOMO;62;1.0;-	G;HOMO;62;1.0;-	G;HOMO;50;1.0;-	-;-;-;-;-	-
Contig005809_C_parapsilosis_CDC317:465366	C	intergenic	-	-	T;HOMO;56;1.0;-	T;HOMO;57;1.0;-	T;HOMO;33;1.0;-	-;-;-;-;-	-
Contig005809_C_parapsilosis_CDC317:472965	C	intergenic	-	-	T;HOMO;76;1.0;-	T;HOMO;59;1.0;-	T;HOMO;51;1.0;-	-;-;-;-;-	-
Contig005809_C_parapsilosis_CDC317:481860	C	intergenic	-	-	T;HOMO;37;1.0;-	T;HOMO;39;1.0;-	-;-;-;-;-	-;-;-;-;-	-
Contig005809_C_parapsilosis_CDC317:491556	C	exonic	CPAR2_202580	V363L	A;HETERO;36;0.47;non-synonymous	-;-;-;-;-	-;-;-;-;-	-;-;-;-;-	Has domain(s) with predicted role in transmembrane transport and integral component of membrane localization
Contig005809_C_parapsilosis_CDC317:493267	T	intergenic	-	-	A;HOMO;32;1.0;-	-;-;-;-;-	-;-;-;-;-	-;-;-;-;-	-
Contig005809_C_parapsilosis_CDC317:493431	A	intergenic	-	-	G;HOMO;43;1.0;-	G;HOMO;43;1.0;-	G;HOMO;31;1.0;-	-;-;-;-;-	-
Contig005809_C_parapsilosis_CDC317:495700	G	intergenic	-	-	A;HOMO;51;1.0;-	A;HOMO;38;1.0;-	A;HOMO;40;1.0;-	-;-;-;-;-	-
Contig005809_C_parapsilosis_CDC317:500378	A	intergenic	-	-	T;HETERO;79;0.54;-	T;HETERO;91;0.43;-	T;HETERO;62;0.58;-	-;-;-;-;-	-
Contig005809_C_parapsilosis_CDC317:511071	C	exonic	CPAR2_202680	P18S	T;HOMO;47;0.98;non-synonymous	T;HOMO;44;1.0;non-synonymous	T;HOMO;43;1.0;non-synonymous	-;-;-;-;-	Ortholog(s) have role in cellular response to biotic stimulus, cellular response to starvation and filamentous growth of a population of unicellular organisms in response to biotic stimulus, more
Contig005809_C_parapsilosis_CDC317:536915	T	intergenic	-	-	C;HOMO;40;1.0;-	-;-;-;-;-	-;-;-;-;-	C;HOMO;33;0.94;-	-
Contig005809_C_parapsilosis_CDC317:556636	T	exonic	CPAR2_202860	I200I	C;HETERO;135;0.19;synonymous	C;HETERO;110;0.2;synonymous	C;HETERO;113;0.19;synonymous	-;-;-;-;-	Ortholog of Lodderomyces elongisporus NRLL YB-4239 : LELG_03415 and Candida orthopsilosis Co 90-125 : CORT_0D02940
Contig005809_C_parapsilosis_CDC317:584958	A	intergenic	-	-	G;HOMO;45;0.96;-	-;-;-;-;-	G;HOMO;39;0.97;-	-;-;-;-;-	-
Contig005809_C_parapsilosis_CDC317:606667	C	intergenic	-	-	T;HOMO;56;1.0;-	T;HOMO;72;1.0;-	T;HOMO;67;1.0;-	-;-;-;-;-	-
Contig005809_C_parapsilosis_CDC317:662246	G	exonic	CPAR2_203320	V16L	C;HOMO;33;1.0;non-synonymous	-;-;-;-;-	-;-;-;-;-	-;-;-;-;-	Ortholog of C. albicans SC5314 : CR_05200C_A, C. dubliniensis CD36 : Cd36_30580, Candida tenuis NRRL Y-1498 : CANTEDRAFT_110518 and Debaryomyces hansenii CBS767 : DEHA2G24266g
Contig005809_C_parapsilosis_CDC317:668263	C	intergenic	-	-	T;HOMO;56;1.0;-	T;HOMO;41;1.0;-	T;HOMO;42;1.0;-	-;-;-;-;-	-
Contig005809_C_parapsilosis_CDC317:671171	C	intergenic	-	-	T;HOMO;80;1.0;-	T;HOMO;66;1.0;-	T;HOMO;63;1.0;-	-;-;-;-;-	-
Contig005809_C_parapsilosis_CDC317:704714	T	exonic	CPAR2_203520	M110V	C;HOMO;59;1.0;non-synonymous	C;HOMO;37;1.0;non-synonymous	C;HOMO;42;1.0;non-synonymous	-;-;-;-;-	Putative phosphogluconate dehydrogenase, binds human plasminogen and high-molecular-mass kininogen at cell surface
Contig005809_C_parapsilosis_CDC317:716070	G	intergenic	-	-	T;HOMO;90;0.99;-	T;HOMO;71;1.0;-	T;HOMO;48;1.0;-	-;-;-;-;-	-
Contig005809_C_parapsilosis_CDC317:716381	T	intergenic	-	-	C;HOMO;39;1.0;-	-;-;-;-;-	C;HOMO;32;1.0;-	-;-;-;-;-	-
Contig005809_C_parapsilosis_CDC317:716395	A	intergenic	-	-	G;HOMO;37;1.0;-	-;-;-;-;-	G;HOMO;31;1.0;-	-;-;-;-;-	-
Contig005809_C_parapsilosis_CDC317:719477	T	intergenic	-	-	C;HOMO;60;1.0;-	C;HOMO;55;1.0;-	-;-;-;-;-	-;-;-;-;-	-
Contig005809_C_parapsilosis_CDC317:719531	G	intergenic	-	-	A;HOMO;61;1.0;-	A;HOMO;60;1.0;-	-;-;-;-;-	-;-;-;-;-	-
Contig005809_C_parapsilosis_CDC317:720045	A	intergenic	-	-	G;HOMO;47;1.0;-	G;HOMO;49;0.98;-	G;HOMO;38;1.0;-	-;-;-;-;-	-
Contig005809_C_parapsilosis_CDC317:753417	C	intergenic	-	-	A;HOMO;64;0.98;-	A;HOMO;46;1.0;-	A;HOMO;33;1.0;-	-;-;-;-;-	-
Contig005809_C_parapsilosis_CDC317:758577	A	exonic	CPAR2_203730	T442T	G;HOMO;38;1.0;synonymous	G;HOMO;49;1.0;synonymous	-;-;-;-;-	G;HOMO;34;1.0;synonymous	Ortholog(s) have MAP kinase serine/threonine phosphatase activity, magnesium-dependent protein serine/threonine phosphatase activity
Contig005809_C_parapsilosis_CDC317:774868	A	exonic	CPAR2_203810	R475R	G;HOMO;89;1.0;synonymous	G;HOMO;75;0.99;synonymous	G;HOMO;100;0.99;synonymous	-;-;-;-;-	Ortholog(s) have protein transporter activity and role in ER to Golgi vesicle-mediated transport, autophagy of peroxisome, macroautophagy, protein localization by the Cvt pathway, retrograde transport, vesicle recycling within Golgi
Contig005809_C_parapsilosis_CDC317:781032	T	intergenic	-	-	C;HOMO;85;0.98;-	C;HOMO;53;1.0;-	C;HOMO;56;1.0;-	-;-;-;-;-	-
Contig005809_C_parapsilosis_CDC317:785896	T	exonic	CPAR2_203870	W473R	A;HOMO;71;1.0;non-synonymous	A;HOMO;42;0.98;non-synonymous	A;HOMO;50;0.98;non-synonymous	-;-;-;-;-	Ortholog(s) have amine transmembrane transporter activity, role in amine transport, ascospore wall assembly, plasma membrane acetate transport and cell periphery, prospore membrane localization
Contig005809_C_parapsilosis_CDC317:798974	C	exonic	CPAR2_203940	S235L	T;HOMO;64;1.0;non-synonymous	T;HOMO;58;1.0;non-synonymous	T;HOMO;50;1.0;non-synonymous	-;-;-;-;-	Ortholog of Pichia stipitis Pignal : PICST_68464 and Candida orthopsilosis Co 90-125 : CORT_0D04050
Contig005809_C_parapsilosis_CDC317:807480	A	exonic	CPAR2_203990	N266D	G;HOMO;54;1.0;non-synonymous	G;HOMO;58;1.0;non-synonymous	G;HOMO;50;1.0;non-synonymous	-;-;-;-;-	Ortholog(s) have transcriptional activator activity, RNA polymerase II proximal promoter sequence-specific DNA binding activity
Contig005809_C_parapsilosis_CDC317:810896	G	exonic	CPAR2_204000	V405I	A;HOMO;35;1.0;non-synonymous	-;-;-;-;-	A;HOMO;32;1.0;non-synonymous	-;-;-;-;-	Has domain(s) with predicted myosin binding activity
Contig005809_C_parapsilosis_CDC317:810957	G	exonic	CPAR2_204000	S425N	A;HOMO;35;1.0;non-synonymous	-;-;-;-;-	-;-;-;-;-	-;-;-;-;-	Has domain(s) with predicted myosin binding activity
Contig005809_C_parapsilosis_CDC317:811303	A	exonic	CPAR2_204000	I540M	G;HOMO;47;1.0;non-synonymous	G;HOMO;50;1.0;non-synonymous	G;HOMO;39;0.97;non-synonymous	-;-;-;-;-	Has domain(s) with predicted myosin binding activity
Contig005809_C_parapsilosis_CDC317:811396	A	exonic	CPAR2_204000	S571S	G;HOMO;69;1.0;synonymous	G;HOMO;63;1.0;synonymous	G;HOMO;52;1.0;synonymous	-;-;-;-;-	Has domain(s) with predicted myosin binding activity
Contig005809_C_parapsilosis_CDC317:812578	A	exonic	CPAR2_204000	S965S	G;HOMO;56;0.98;synonymous	G;HOMO;34;1.0;synonymous	G;HOMO;31;0.94;synonymous	-;-;-;-;-	Has domain(s) with predicted myosin binding activity
Contig005809_C_parapsilosis_CDC317:812747	T	intergenic	-	-	C;HOMO;44;1.0;-	-;-;-;-;-	-;-;-;-;-	-;-;-;-;-	-
Contig005809_C_parapsilosis_CDC317:814071	G	exonic	CPAR2_204010	T937T	A;HOMO;74;0.99;synonymous	A;HOMO;64;1.0;synonymous	A;HOMO;58;1.0;synonymous	-;-;-;-;-	Ortholog(s) have ATP-dependent 3'-5' DNA helicase activity, ATPase activity
Contig005809_C_parapsilosis_CDC317:814401	A	exonic	CPAR2_204010	P827P	T;HOMO;53;0.98;synonymous	T;HOMO;39;1.0;synonymous	-;-;-;-;-	-;-;-;-;-	Ortholog(s) have ATP-dependent 3'-5' DNA helicase activity, ATPase activity
Contig005809_C_parapsilosis_CDC317:814437	C	exonic	CPAR2_204010	E815E	T;HOMO;59;1.0;synonymous	T;HOMO;39;1.0;synonymous	T;HOMO;36;1.0;synonymous	-;-;-;-;-	Ortholog(s) have ATP-dependent 3'-5' DNA helicase activity, ATPase activity
Contig005809_C_parapsilosis_CDC317:818000	GAAAAAAAAAAAAAAAAAG	intergenic	-	-	-;-;-;-;-	AAAAAAAAAAAAAAAAAAG;HOMO;31;0.26;-	-;-;-;-;-	-;-;-;-;-	-
Contig005809_C_parapsilosis_CDC317:840415	C	intergenic	-	-	T;HOMO;70;1.0;-	T;HOMO;53;1.0;-	T;HOMO;42;1.0;-	-;-;-;-;-	-
Contig005809_C_parapsilosis_CDC317:842180	T	intergenic	-	-	C;HOMO;51;0.98;-	C;HOMO;45;1.0;-	C;HOMO;57;1.0;-	-;-;-;-;-	-
Contig005809_C_parapsilosis_CDC317:842236	AT	intergenic	-	-	AC;HETERO;34;0.71;-	AC;HETERO;31;0.9;-	AC;HETERO;40;0.78;-	-;-;-;-;-	-
Contig005809_C_parapsilosis_CDC317:845896	A	intergenic	-	-	G;HOMO;58;1.0;-	G;HOMO;43;1.0;-	G;HOMO;50;1.0;-	-;-;-;-;-	-
Contig005809_C_parapsilosis_CDC317:847074	G	exonic	CPAR2_204180	E251E	A;HOMO;61;0.98;synonymous	A;HOMO;62;0.98;synonymous	A;HOMO;60;0.98;synonymous	-;-;-;-;-	Ortholog(s) have FMN binding, pyridoxamine-phosphate oxidase activity and mitochondrial intermembrane space localization
Contig005809_C_parapsilosis_CDC317:847142	A	intergenic	-	-	C;HOMO;59;1.0;-	C;HOMO;62;1.0;-	C;HOMO;46;1.0;-	-;-;-;-;-	-
Contig005809_C_parapsilosis_CDC317:847253	T	exonic	CPAR2_204190	N177Y	A;HOMO;82;1.0;non-synonymous	A;HOMO;84;1.0;non-synonymous	A;HOMO;53;1.0;non-synonymous	-;-;-;-;-	Ortholog(s) have structural constituent of ribosome activity and mitochondrial inner membrane, mitochondrial large ribosomal subunit localization
Contig005809_C_parapsilosis_CDC317:848015	C	intergenic	-	-	T;HOMO;77;0.99;-	T;HOMO;69;1.0;-	T;HOMO;63;1.0;-	-;-;-;-;-	-
Contig005809_C_parapsilosis_CDC317:849255	A	exonic	CPAR2_204200	L282L	G;HOMO;102;1.0;synonymous	G;HOMO;58;1.0;synonymous	G;HOMO;43;1.0;synonymous	-;-;-;-;-	Ortholog(s) have 1-phosphatidylinositol binding, GTPase activity, phosphatidylinositol-4-phosphate binding, phosphatidylinositol-5-phosphate binding, protein complex scaffold activity
Contig005809_C_parapsilosis_CDC317:849898	T	exonic	CPAR2_204210	E438E	-;-;-;-;-	C;HOMO;42;1.0;synonymous	C;HOMO;39;1.0;synonymous	-;-;-;-;-	Has domain(s) with predicted electron transfer activity, heme binding, iron ion binding, oxidoreductase activity, acting on paired donors and with incorporation or reduction of molecular oxygen, more
Contig005809_C_parapsilosis_CDC317:852678	C	exonic	CPAR2_204220	S276N	T;HOMO;49;1.0;non-synonymous	T;HOMO;58;1.0;non-synonymous	T;HOMO;57;1.0;non-synonymous	-;-;-;-;-	Ortholog(s) have alkane 1-monooxygenase activity, oxygen binding activity and role in fatty acid omega-oxidation, lauric acid metabolic process
Contig005809_C_parapsilosis_CDC317:852704	G	exonic	CPAR2_204220	S267S	-;-;-;-;-	A;HOMO;36;1.0;synonymous	A;HOMO;34;1.0;synonymous	-;-;-;-;-	Ortholog(s) have alkane 1-monooxygenase activity, oxygen binding activity and role in fatty acid omega-oxidation, lauric acid metabolic process
Contig005809_C_parapsilosis_CDC317:853572	G	intergenic	-	-	A;HOMO;34;1.0;-	A;HOMO;34;1.0;-	-;-;-;-;-	-;-;-;-;-	-
Contig005809_C_parapsilosis_CDC317:870692	G	intergenic	-	-	A;HOMO;54;1.0;-	A;HOMO;55;1.0;-	A;HOMO;47;1.0;-	-;-;-;-;-	-
Contig005809_C_parapsilosis_CDC317:870717	T	intergenic	-	-	G;HOMO;56;0.96;-	G;HOMO;51;0.98;-	G;HOMO;48;1.0;-	-;-;-;-;-	-
Contig005809_C_parapsilosis_CDC317:870757	G	intergenic	-	-	A;HOMO;63;1.0;-	A;HOMO;50;0.98;-	A;HOMO;58;1.0;-	-;-;-;-;-	-
Contig005809_C_parapsilosis_CDC317:870795	T	intergenic	-	-	A;HOMO;74;0.99;-	A;HOMO;52;0.98;-	A;HOMO;53;0.98;-	-;-;-;-;-	-
Contig005809_C_parapsilosis_CDC317:871078	C	intergenic	-	-	A;HOMO;44;1.0;-	A;HOMO;34;1.0;-	-;-;-;-;-	-;-;-;-;-	-
Contig005809_C_parapsilosis_CDC317:871264	A	intergenic	-	-	T;HOMO;55;0.98;-	T;HOMO;36;1.0;-	T;HOMO;37;1.0;-	-;-;-;-;-	-
Contig005809_C_parapsilosis_CDC317:871270	T	intergenic	-	-	A;HOMO;57;1.0;-	A;HOMO;38;1.0;-	A;HOMO;41;1.0;-	-;-;-;-;-	-
Contig005809_C_parapsilosis_CDC317:877614	A	exonic	CPAR2_204320	K1738K	G;HOMO;62;0.98;synonymous	G;HOMO;67;1.0;synonymous	G;HOMO;61;1.0;synonymous	-;-;-;-;-	Ortholog(s) have 1-phosphatidylinositol 4-kinase activity
Contig005809_C_parapsilosis_CDC317:881328	C	intergenic	-	-	T;HOMO;36;1.0;-	T;HOMO;36;1.0;-	-;-;-;-;-	-;-;-;-;-	-
Contig005809_C_parapsilosis_CDC317:883938	G	exonic	CPAR2_204350	Y187Y	A;HOMO;77;1.0;synonymous	A;HOMO;60;0.98;synonymous	A;HOMO;47;1.0;synonymous	-;-;-;-;-	Ortholog(s) have GTPase activator activity, role in adenylate cyclase-modulating G-protein coupled receptor signaling pathway and cytoplasm, nucleus localization
Contig005809_C_parapsilosis_CDC317:887440	G	intergenic	-	-	T;HOMO;42;1.0;-	-;-;-;-;-	-;-;-;-;-	-;-;-;-;-	-
Contig005809_C_parapsilosis_CDC317:887582	CAT	intergenic	-	-	CAC;HOMO;55;0.98;-	-;-;-;-;-	-;-;-;-;-	-;-;-;-;-	-
Contig005809_C_parapsilosis_CDC317:887720	G	intergenic	-	-	T;HOMO;48;1.0;-	T;HOMO;31;1.0;-	-;-;-;-;-	-;-;-;-;-	-
Contig005809_C_parapsilosis_CDC317:887817	A	intergenic	-	-	T;HOMO;47;1.0;-	-;-;-;-;-	-;-;-;-;-	-;-;-;-;-	-
Contig005809_C_parapsilosis_CDC317:887868	T	intergenic	-	-	C;HOMO;55;1.0;-	C;HOMO;43;1.0;-	C;HOMO;33;1.0;-	-;-;-;-;-	-
Contig005809_C_parapsilosis_CDC317:887983	C	intergenic	-	-	T;HOMO;47;1.0;-	T;HOMO;41;1.0;-	T;HOMO;34;1.0;-	-;-;-;-;-	-
Contig005809_C_parapsilosis_CDC317:888167	G	intergenic	-	-	A;HOMO;33;1.0;-	-;-;-;-;-	-;-;-;-;-	-;-;-;-;-	-
Contig005809_C_parapsilosis_CDC317:888197	T	intergenic	-	-	C;HOMO;32;0.97;-	C;HOMO;33;0.97;-	-;-;-;-;-	-;-;-;-;-	-
Contig005809_C_parapsilosis_CDC317:888832	A	exonic	CPAR2_204360	T25T	-;-;-;-;-	C;HOMO;41;1.0;synonymous	-;-;-;-;-	-;-;-;-;-	Dihydrolipoyl transsuccinylase, mitochondrial alpha-ketoglutarate dehydrogenase complex component, catalyzes oxidative decarboxylation of alpha-ketoglutarate to succinyl-CoA in the TCA cycle, predicted mitochondrial nucleoid localization
Contig005809_C_parapsilosis_CDC317:890041	C	exonic	CPAR2_204360	T428T	T;HOMO;43;1.0;synonymous	T;HOMO;46;1.0;synonymous	-;-;-;-;-	-;-;-;-;-	Dihydrolipoyl transsuccinylase, mitochondrial alpha-ketoglutarate dehydrogenase complex component, catalyzes oxidative decarboxylation of alpha-ketoglutarate to succinyl-CoA in the TCA cycle, predicted mitochondrial nucleoid localization
Contig005809_C_parapsilosis_CDC317:897932	A	intergenic	-	-	T;HOMO;52;1.0;-	T;HOMO;52;1.0;-	T;HOMO;44;1.0;-	-;-;-;-;-	-
Contig005809_C_parapsilosis_CDC317:901429	G	intergenic	-	-	A;HOMO;84;1.0;-	A;HOMO;69;1.0;-	A;HOMO;90;1.0;-	-;-;-;-;-	-
Contig005809_C_parapsilosis_CDC317:905519	A	intergenic	-	-	-;-;-;-;-	G;HOMO;34;1.0;-	-;-;-;-;-	-;-;-;-;-	-
Contig005809_C_parapsilosis_CDC317:907988	C	intergenic	-	-	T;HOMO;74;0.97;-	T;HOMO;49;1.0;-	T;HOMO;49;1.0;-	-;-;-;-;-	-
Contig005809_C_parapsilosis_CDC317:919416	G	intergenic	-	-	A;HOMO;44;1.0;-	A;HOMO;45;1.0;-	-;-;-;-;-	-;-;-;-;-	-
Contig005809_C_parapsilosis_CDC317:978935	G	intergenic	-	-	A;HOMO;50;1.0;-	A;HOMO;38;1.0;-	A;HOMO;31;1.0;-	-;-;-;-;-	-
Contig005809_C_parapsilosis_CDC317:1012307	C	exonic	CPAR2_204980	A18S	A;HETERO;48;0.5;non-synonymous	A;HETERO;54;0.54;non-synonymous	A;HETERO;47;0.4;non-synonymous	-;-;-;-;-	Ortholog(s) have mRNA binding activity
Contig005809_C_parapsilosis_CDC317:1032157	C	intergenic	-	-	G;HOMO;64;1.0;-	G;HOMO;73;1.0;-	G;HOMO;57;1.0;-	-;-;-;-;-	-
Contig005809_C_parapsilosis_CDC317:1050007	G	intergenic	-	-	A;HETERO;34;0.44;-	A;HETERO;37;0.43;-	-;-;-;-;-	A;HETERO;33;0.76;-	-
Contig005809_C_parapsilosis_CDC317:1052697	T	intergenic	-	-	C;HOMO;63;0.98;-	C;HOMO;55;1.0;-	-;-;-;-;-	-;-;-;-;-	-
Contig005809_C_parapsilosis_CDC317:1147646	C	exonic	CPAR2_205540	T228T	G;HOMO;71;1.0;synonymous	G;HOMO;67;1.0;synonymous	G;HOMO;43;1.0;synonymous	-;-;-;-;-	Ortholog(s) have ubiquitin-protein transferase activity, role in cellular response to amino acid stimulus, transcription factor catabolic process and Asi complex, nuclear periphery localization
Contig005809_C_parapsilosis_CDC317:1156806	A	exonic	CPAR2_205560	S140P	G;HOMO;31;1.0;non-synonymous	G;HOMO;32;1.0;non-synonymous	-;-;-;-;-	-;-;-;-;-	Has domain(s) with predicted catalytic activity and role in metabolic process
Contig005809_C_parapsilosis_CDC317:1158322	A	exonic	CPAR2_205570	F154F	G;HOMO;40;1.0;synonymous	G;HOMO;55;1.0;synonymous	G;HOMO;58;1.0;synonymous	-;-;-;-;-	Has domain(s) with predicted catalytic activity and role in metabolic process
Contig005809_C_parapsilosis_CDC317:1158348	A	exonic	CPAR2_205570	S146A	C;HOMO;44;1.0;non-synonymous	C;HOMO;70;1.0;non-synonymous	C;HOMO;67;1.0;non-synonymous	-;-;-;-;-	Has domain(s) with predicted catalytic activity and role in metabolic process
Contig005809_C_parapsilosis_CDC317:1183291	C	intergenic	-	-	T;HOMO;97;1.0;-	T;HOMO;92;1.0;-	T;HOMO;69;1.0;-	-;-;-;-;-	-
Contig005809_C_parapsilosis_CDC317:1248797	A	intergenic	-	-	G;HOMO;41;1.0;-	-;-;-;-;-	G;HOMO;31;1.0;-	G;HOMO;31;1.0;-	-
Contig005809_C_parapsilosis_CDC317:1275715	G	exonic	CPAR2_206080	R1463C	A;HETERO;76;0.49;non-synonymous	A;HETERO;73;0.48;non-synonymous	A;HETERO;53;0.49;non-synonymous	-;-;-;-;-	Ortholog(s) have Ras guanyl-nucleotide exchange factor activity, role in axial cellular bud site selection, bipolar cellular bud site selection and cellular bud neck, hyphal tip, incipient cellular bud site localization
Contig005809_C_parapsilosis_CDC317:1282554	C	exonic	CPAR2_206090	I292I	T;HOMO;78;1.0;synonymous	T;HOMO;56;1.0;synonymous	T;HOMO;55;1.0;synonymous	-;-;-;-;-	Ortholog(s) have dolichyl pyrophosphate Man9GlcNAc2 alpha-1,3-glucosyltransferase activity and role in aerobic respiration, dolichol-linked oligosaccharide biosynthetic process, protein N-linked glycosylation
Contig005809_C_parapsilosis_CDC317:1284062	T	intergenic	-	-	C;HOMO;46;1.0;-	C;HOMO;61;0.98;-	-;-;-;-;-	-;-;-;-;-	-
Contig005809_C_parapsilosis_CDC317:1284565	C	intergenic	-	-	T;HOMO;47;1.0;-	T;HOMO;45;1.0;-	T;HOMO;39;1.0;-	-;-;-;-;-	-
Contig005809_C_parapsilosis_CDC317:1284593	T	intergenic	-	-	C;HOMO;51;1.0;-	C;HOMO;46;1.0;-	C;HOMO;41;1.0;-	-;-;-;-;-	-
Contig005809_C_parapsilosis_CDC317:1284605	T	intergenic	-	-	A;HOMO;52;1.0;-	A;HOMO;55;1.0;-	A;HOMO;57;1.0;-	-;-;-;-;-	-
Contig005809_C_parapsilosis_CDC317:1284735	A	intergenic	-	-	G;HOMO;65;0.98;-	G;HOMO;82;0.99;-	G;HOMO;63;1.0;-	-;-;-;-;-	-
Contig005809_C_parapsilosis_CDC317:1310054	C	intergenic	-	-	-;-;-;-;-	T;HOMO;43;1.0;-	T;HOMO;39;1.0;-	T;HOMO;33;1.0;-	-
Contig005809_C_parapsilosis_CDC317:1310065	A	intergenic	-	-	-;-;-;-;-	G;HOMO;41;1.0;-	G;HOMO;39;1.0;-	G;HOMO;31;1.0;-	-
Contig005809_C_parapsilosis_CDC317:1310071	T	intergenic	-	-	-;-;-;-;-	G;HOMO;38;0.97;-	G;HOMO;41;1.0;-	-;-;-;-;-	-
Contig005809_C_parapsilosis_CDC317:1310084	G	intergenic	-	-	-;-;-;-;-	A;HOMO;34;1.0;-	A;HOMO;40;0.93;-	-;-;-;-;-	-
Contig005809_C_parapsilosis_CDC317:1315138	G	intergenic	-	-	-;-;-;-;-	A;HETERO;143;0.17;-	A;HETERO;148;0.3;-	A;HETERO;82;0.13;-	-
Contig005809_C_parapsilosis_CDC317:1318703	G	exonic	CPAR2_206240	R214Q	A;HOMO;86;1.0;non-synonymous	A;HOMO;71;1.0;non-synonymous	A;HOMO;81;1.0;non-synonymous	-;-;-;-;-	Ortholog(s) have role in cortical protein anchoring, cytogamy, regulation of termination of mating projection growth and endoplasmic reticulum, integral component of plasma membrane, mating projection tip localization
Contig005809_C_parapsilosis_CDC317:1323876	C	intergenic	-	-	-;-;-;-;-	T;HOMO;36;1.0;-	-;-;-;-;-	-;-;-;-;-	-
Contig005809_C_parapsilosis_CDC317:1378501	G	intergenic	-	-	A;HOMO;71;1.0;-	A;HOMO;49;1.0;-	A;HOMO;59;1.0;-	-;-;-;-;-	-
Contig005809_C_parapsilosis_CDC317:1417090	T	exonic	CPAR2_206690	N6S	C;HOMO;50;1.0;non-synonymous	C;HOMO;47;1.0;non-synonymous	C;HOMO;41;1.0;non-synonymous	-;-;-;-;-	Ortholog(s) have GTP binding, GTPase activity, ribosome binding, translation initiation factor activity, translation initiation factor binding activity
Contig005809_C_parapsilosis_CDC317:1483518	A	intergenic	-	-	C;HOMO;64;1.0;-	C;HOMO;51;1.0;-	C;HOMO;48;1.0;-	-;-;-;-;-	-
Contig005809_C_parapsilosis_CDC317:1497088	G	intergenic	-	-	A;HOMO;73;1.0;-	A;HOMO;75;1.0;-	A;HOMO;81;1.0;-	-;-;-;-;-	-
Contig005809_C_parapsilosis_CDC317:1501557	A	intergenic	-	-	T;HOMO;38;1.0;-	-;-;-;-;-	-;-;-;-;-	-;-;-;-;-	-
Contig005809_C_parapsilosis_CDC317:1541680	C	intergenic	-	-	T;HOMO;49;1.0;-	T;HOMO;44;1.0;-	T;HOMO;35;1.0;-	-;-;-;-;-	-
Contig005809_C_parapsilosis_CDC317:1545280	G	exonic	CPAR2_207270	L334L	-;-;-;-;-	A;HETERO;103;0.14;synonymous	A;HETERO;115;0.16;synonymous	A;HETERO;82;0.13;synonymous	Has domain(s) with predicted role in transmembrane transport and integral component of membrane localization
Contig005809_C_parapsilosis_CDC317:1555852	T	intergenic	-	-	A;HETERO;45;0.38;-	A;HETERO;38;0.45;-	-;-;-;-;-	-;-;-;-;-	-
Contig005809_C_parapsilosis_CDC317:1587760	C	intergenic	-	-	G;HOMO;40;1.0;-	-;-;-;-;-	-;-;-;-;-	-;-;-;-;-	-
Contig005809_C_parapsilosis_CDC317:1655835	C	exonic	CPAR2_207730	Y306Y	T;HOMO;78;1.0;synonymous	T;HOMO;84;1.0;synonymous	T;HOMO;74;1.0;synonymous	-;-;-;-;-	Ortholog(s) have protein phosphatase regulator activity, protein serine/threonine phosphatase activity
Contig005809_C_parapsilosis_CDC317:1660648	G	intergenic	-	-	A;HOMO;50;1.0;-	A;HOMO;59;1.0;-	A;HOMO;39;1.0;-	-;-;-;-;-	-
Contig005809_C_parapsilosis_CDC317:1677584	G	intergenic	-	-	A;HOMO;41;1.0;-	A;HOMO;55;0.96;-	A;HOMO;40;0.97;-	-;-;-;-;-	-
Contig005809_C_parapsilosis_CDC317:1813363	CAAAAAAAAAAAAAAAAAAC	intergenic	-	-	AAAAAAAAAAAAAAAAAAAC;HETERO;49;0.08;-	-;-;-;-;-	AAAAAAAAAAAAAAAAAAAC;HETERO;57;0.12;-	-;-;-;-;-	-
Contig005809_C_parapsilosis_CDC317:1843096	A	intergenic	-	-	T;HOMO;35;1.0;-	-;-;-;-;-	-;-;-;-;-	-;-;-;-;-	-
Contig005809_C_parapsilosis_CDC317:1862884	G	intergenic	-	-	A;HOMO;31;1.0;-	-;-;-;-;-	-;-;-;-;-	-;-;-;-;-	-
Contig005809_C_parapsilosis_CDC317:1898301	C	exonic	CPAR2_208860	A754S	A;HOMO;59;1.0;non-synonymous	A;HOMO;51;1.0;non-synonymous	A;HOMO;42;1.0;non-synonymous	-;-;-;-;-	Ortholog(s) have mRNA binding activity and role in maturation of 5.8S rRNA from tricistronic rRNA transcript (SSU-rRNA, 5.8S rRNA, LSU-rRNA), maturation of LSU-rRNA from tricistronic rRNA transcript (SSU-rRNA, 5.8S rRNA, LSU-rRNA)
Contig005809_C_parapsilosis_CDC317:1913640	T	exonic	CPAR2_208900	F507S	C;HOMO;59;1.0;non-synonymous	C;HOMO;53;0.98;non-synonymous	C;HOMO;39;1.0;non-synonymous	-;-;-;-;-	Has domain(s) with predicted role in response to stress and integral component of membrane localization
Contig005809_C_parapsilosis_CDC317:1942371	T	exonic	CPAR2_209030	I35T	C;HOMO;50;1.0;non-synonymous	C;HOMO;39;1.0;non-synonymous	C;HOMO;36;1.0;non-synonymous	-;-;-;-;-	Ortholog of C. albicans SC5314 : C1_07010W_A, C. dubliniensis CD36 : Cd36_06550, Candida tenuis NRRL Y-1498 : CANTEDRAFT_111035 and Debaryomyces hansenii CBS767 : DEHA2F25300g
Contig005809_C_parapsilosis_CDC317:1945904	T	intergenic	-	-	C;HOMO;40;1.0;-	C;HOMO;34;1.0;-	-;-;-;-;-	-;-;-;-;-	-
Contig005809_C_parapsilosis_CDC317:1945993	G	intergenic	-	-	A;HOMO;58;1.0;-	A;HOMO;62;1.0;-	A;HOMO;46;1.0;-	-;-;-;-;-	-
Contig005809_C_parapsilosis_CDC317:1966254	T	intergenic	-	-	C;HOMO;55;0.98;-	C;HOMO;38;1.0;-	C;HOMO;31;1.0;-	-;-;-;-;-	-
Contig005809_C_parapsilosis_CDC317:2007150	C	exonic	CPAR2_209370	S264S	T;HETERO;56;0.23;synonymous	-;-;-;-;-	T;HETERO;52;0.17;synonymous	T;HETERO;33;0.12;synonymous	Ortholog(s) have prospore membrane localization
Contig005809_C_parapsilosis_CDC317:2034307	GAAAAAAAAAAAAAAG	intergenic	-	-	-;-;-;-;-	-;-;-;-;-	AAAAAAAAAAAAAAAG;HETERO;34;0.35;-	-;-;-;-;-	-
Contig005809_C_parapsilosis_CDC317:2056595	G	intergenic	-	-	T;HOMO;72;0.99;-	T;HOMO;43;1.0;-	T;HOMO;62;1.0;-	-;-;-;-;-	-
Contig005809_C_parapsilosis_CDC317:2072857	C	exonic	CPAR2_209690	P323P	T;HOMO;42;1.0;synonymous	-;-;-;-;-	-;-;-;-;-	-;-;-;-;-	Has domain(s) with predicted role in transmembrane transport and integral component of membrane localization
Contig005809_C_parapsilosis_CDC317:2072866	T	exonic	CPAR2_209690	G326G	G;HOMO;42;1.0;synonymous	-;-;-;-;-	-;-;-;-;-	-;-;-;-;-	Has domain(s) with predicted role in transmembrane transport and integral component of membrane localization
Contig005809_C_parapsilosis_CDC317:2083216	T	intergenic	-	-	C;HOMO;39;1.0;-	C;HOMO;35;1.0;-	-;-;-;-;-	C;HOMO;35;0.97;-	-
Contig005809_C_parapsilosis_CDC317:2178519	C	exonic	CPAR2_210180	G103E	T;HOMO;90;1.0;non-synonymous	T;HOMO;73;0.99;non-synonymous	T;HOMO;52;1.0;non-synonymous	-;-;-;-;-	Ortholog(s) have translation release factor activity, codon specific activity and role in DNA-templated transcription, termination, asexual sporulation resulting in formation of a cellular spore, cytoplasmic translational termination
Contig005809_C_parapsilosis_CDC317:2207258	T	intergenic	-	-	C;HOMO;58;1.0;-	C;HOMO;51;1.0;-	-;-;-;-;-	-;-;-;-;-	-
Contig005809_C_parapsilosis_CDC317:2224246	TTAT	intergenic	-	-	TTTT;HETERO;39;0.82;-	TTTT;HETERO;44;0.8;-	TTTT;HETERO;53;0.66;-	-;-;-;-;-	-
Contig005809_C_parapsilosis_CDC317:2227360	A	exonic	CPAR2_210390	K162R	G;HOMO;31;1.0;non-synonymous	G;HOMO;37;1.0;non-synonymous	-;-;-;-;-	-;-;-;-;-	Ortholog(s) have role in sphingoid catabolic process and endoplasmic reticulum localization
Contig005809_C_parapsilosis_CDC317:2252187	AA	intergenic	-	-	GA;HETERO;52;0.44;-	-;-;-;-;-	GA;HETERO;44;0.48;-	-;-;-;-;-	-
Contig005809_C_parapsilosis_CDC317:2257282	G	intergenic	-	-	A;HOMO;48;1.0;-	A;HOMO;56;0.98;-	A;HOMO;49;1.0;-	-;-;-;-;-	-
Contig005809_C_parapsilosis_CDC317:2269708	C	intergenic	-	-	T;HOMO;31;1.0;-	T;HOMO;44;1.0;-	-;-;-;-;-	-;-;-;-;-	-
Contig005809_C_parapsilosis_CDC317:2280576	G	intergenic	-	-	T;HOMO;40;1.0;-	T;HOMO;35;1.0;-	T;HOMO;36;1.0;-	-;-;-;-;-	-
Contig005809_C_parapsilosis_CDC317:2301253	A	intergenic	-	-	C;HOMO;60;0.98;-	C;HOMO;69;1.0;-	C;HOMO;66;1.0;-	-;-;-;-;-	-
Contig005809_C_parapsilosis_CDC317:2301491	A	intergenic	-	-	G;HOMO;70;1.0;-	G;HOMO;64;1.0;-	G;HOMO;53;1.0;-	-;-;-;-;-	-
Contig005809_C_parapsilosis_CDC317:2306446	C	exonic	CPAR2_210810	S73S	T;HOMO;54;0.98;synonymous	T;HOMO;33;1.0;synonymous	-;-;-;-;-	-;-;-;-;-	Ortholog(s) have plasma membrane localization
Contig005809_C_parapsilosis_CDC317:2328777	G	intergenic	-	-	A;HOMO;58;1.0;-	A;HOMO;55;1.0;-	A;HOMO;41;1.0;-	-;-;-;-;-	-
Contig005809_C_parapsilosis_CDC317:2346554	A	intergenic	-	-	G;HOMO;42;1.0;-	-;-;-;-;-	-;-;-;-;-	-;-;-;-;-	-
Contig005809_C_parapsilosis_CDC317:2366963	T	intergenic	-	-	A;HOMO;37;1.0;-	-;-;-;-;-	-;-;-;-;-	-;-;-;-;-	-
Contig005809_C_parapsilosis_CDC317:2368237	A	intergenic	-	-	C;HOMO;35;1.0;-	-;-;-;-;-	C;HOMO;32;0.97;-	-;-;-;-;-	-
Contig005809_C_parapsilosis_CDC317:2368822	T	exonic	CPAR2_211130	P64P	C;HOMO;47;1.0;synonymous	-;-;-;-;-	C;HOMO;41;1.0;synonymous	-;-;-;-;-	Has domain(s) with predicted ATP binding, protein serine/threonine kinase activity and role in protein phosphorylation
Contig005809_C_parapsilosis_CDC317:2404624	T	intergenic	-	-	C;HOMO;52;1.0;-	C;HOMO;37;1.0;-	C;HOMO;35;1.0;-	-;-;-;-;-	-
Contig005809_C_parapsilosis_CDC317:2405606	T	exonic	CPAR2_211300	K39R	C;HOMO;46;1.0;non-synonymous	C;HOMO;49;1.0;non-synonymous	C;HOMO;64;0.98;non-synonymous	-;-;-;-;-	Ortholog(s) have role in mRNA splicing, via spliceosome and U1 snRNP, U2 snRNP, U2-type prespliceosome, U4/U6 x U5 tri-snRNP complex, U5 snRNP, post-mRNA release spliceosomal complex localization
Contig005809_C_parapsilosis_CDC317:2437785	C	exonic	CPAR2_211420	L666F	-;-;-;-;-	G;HOMO;47;1.0;non-synonymous	-;-;-;-;-	-;-;-;-;-	Has domain(s) with predicted DNA binding, methyltransferase activity, zinc ion binding activity and role in DNA repair, regulation of transcription, DNA-templated
Contig005809_C_parapsilosis_CDC317:2441603	C	intergenic	-	-	T;HOMO;36;1.0;-	-;-;-;-;-	-;-;-;-;-	-;-;-;-;-	-
Contig005809_C_parapsilosis_CDC317:2454982	C	exonic	CPAR2_211450	R459Q	T;HOMO;63;1.0;non-synonymous	T;HOMO;37;1.0;non-synonymous	T;HOMO;53;1.0;non-synonymous	-;-;-;-;-	Ortholog(s) have role in DNA recombination, nuclear-transcribed mRNA catabolic process, 3'-5' exonucleolytic nonsense-mediated decay and cytoplasm, polysome localization
Contig005809_C_parapsilosis_CDC317:2489284	G	intergenic	-	-	T;HOMO;52;1.0;-	T;HOMO;31;1.0;-	T;HOMO;33;1.0;-	-;-;-;-;-	-
Contig005809_C_parapsilosis_CDC317:2499618	C	exonic	CPAR2_211680	D38N	T;HOMO;66;0.97;non-synonymous	T;HOMO;49;1.0;non-synonymous	T;HOMO;46;1.0;non-synonymous	-;-;-;-;-	Ortholog(s) have fungal-type vacuole localization
Contig005809_C_parapsilosis_CDC317:2556069	T	exonic	CPAR2_211890	K647K	C;HOMO;81;1.0;synonymous	C;HOMO;74;1.0;synonymous	C;HOMO;87;0.99;synonymous	-;-;-;-;-	Ortholog(s) have protein binding, bridging activity
Contig005809_C_parapsilosis_CDC317:2589970	C	exonic	CPAR2_212010	N27N	T;HOMO;53;0.98;synonymous	T;HOMO;39;1.0;synonymous	T;HOMO;50;1.0;synonymous	-;-;-;-;-	Ortholog(s) have DNA translocase activity, DNA-dependent ATPase activity, RNA polymerase II activating transcription factor binding, lysine-acetylated histone binding, nucleosomal DNA binding, rDNA binding activity
Contig005809_C_parapsilosis_CDC317:2625364	C	intergenic	-	-	-;-;-;-;-	T;HOMO;40;1.0;-	-;-;-;-;-	-;-;-;-;-	-
Contig005809_C_parapsilosis_CDC317:2634861	T	intergenic	-	-	A;HOMO;59;1.0;-	A;HOMO;41;0.95;-	A;HOMO;52;1.0;-	-;-;-;-;-	-
Contig005809_C_parapsilosis_CDC317:2649997	C	intergenic	-	-	G;HOMO;53;1.0;-	G;HOMO;64;0.98;-	G;HOMO;50;1.0;-	-;-;-;-;-	-
Contig005809_C_parapsilosis_CDC317:2658903	G	intergenic	-	-	A;HOMO;33;1.0;-	A;HOMO;35;1.0;-	-;-;-;-;-	-;-;-;-;-	-
Contig005809_C_parapsilosis_CDC317:2662498	G	intergenic	-	-	A;HOMO;68;1.0;-	A;HOMO;79;1.0;-	A;HOMO;63;1.0;-	-;-;-;-;-	-
Contig005809_C_parapsilosis_CDC317:2718298	T	exonic	CPAR2_212630	*158W	C;HOMO;70;1.0;read-through	C;HOMO;70;0.99;read-through	C;HOMO;66;1.0;read-through	-;-;-;-;-	Protein of unknown function
Contig005809_C_parapsilosis_CDC317:2726706	C	intergenic	-	-	T;HOMO;55;1.0;-	T;HOMO;57;0.98;-	T;HOMO;50;1.0;-	-;-;-;-;-	-
Contig005809_C_parapsilosis_CDC317:2748316	C	intergenic	-	-	G;HOMO;53;1.0;-	G;HOMO;49;1.0;-	G;HOMO;70;0.99;-	-;-;-;-;-	-
Contig005809_C_parapsilosis_CDC317:2787016	C	intergenic	-	-	T;HOMO;47;1.0;-	T;HOMO;42;1.0;-	T;HOMO;56;0.98;-	-;-;-;-;-	-
Contig005809_C_parapsilosis_CDC317:2874508	C	intergenic	-	-	T;HOMO;50;1.0;-	-;-;-;-;-	T;HOMO;32;1.0;-	-;-;-;-;-	-
Contig005809_C_parapsilosis_CDC317:2930812	T	exonic	CPAR2_tL(CAA)2	C22S	A;HOMO;58;1.0;non-synonymous	A;HOMO;36;1.0;non-synonymous	-;-;-;-;-	-;-;-;-;-	tRNA-Leu, predicted by tRNAscan-SE, CAA anticodon
Contig005809_C_parapsilosis_CDC317:2941680	A	exonic	CPAR2_213830	N1393K	C;HOMO;56;0.98;non-synonymous	C;HOMO;58;0.98;non-synonymous	C;HOMO;53;1.0;non-synonymous	-;-;-;-;-	Ortholog(s) have role in Golgi to vacuole transport, ascospore wall assembly, cellular sphingolipid homeostasis, retrograde transport, endosome to Golgi and GARP complex, mitochondrion localization
Contig005809_C_parapsilosis_CDC317:2948010	T	intergenic	-	-	C;HOMO;56;1.0;-	C;HOMO;50;1.0;-	C;HOMO;40;1.0;-	-;-;-;-;-	-
Contig005809_C_parapsilosis_CDC317:2982076	G	exonic	CPAR2_214000	R197S	T;HOMO;42;1.0;non-synonymous	T;HOMO;37;1.0;non-synonymous	T;HOMO;35;1.0;non-synonymous	-;-;-;-;-	Ortholog(s) have phosphatidylinositol-3-phosphate binding activity, role in retrograde transport, endosome to Golgi and endosome localization
Contig005809_C_parapsilosis_CDC317:2994446	A	intergenic	-	-	G;HOMO;83;1.0;-	G;HOMO;59;1.0;-	G;HOMO;71;0.99;-	-;-;-;-;-	-
Contig005809_C_parapsilosis_CDC317:2995474	C	intergenic	-	-	T;HOMO;36;1.0;-	-;-;-;-;-	-;-;-;-;-	-;-;-;-;-	-
Contig005809_C_parapsilosis_CDC317:3013551	A	exonic	CPAR2_214140	L706H	T;HOMO;42;1.0;non-synonymous	T;HOMO;45;1.0;non-synonymous	T;HOMO;31;1.0;non-synonymous	-;-;-;-;-	Ortholog(s) have NAD+ synthase (glutamine-hydrolyzing) activity, glutaminase activity, role in NAD biosynthetic process and cytoplasm, nucleus localization
Contig006110_C_parapsilosis_CDC317:23265	T	exonic	CPAR2_700100	F46I	A;HOMO;50;1.0;non-synonymous	A;HOMO;77;1.0;non-synonymous	A;HOMO;63;1.0;non-synonymous	-;-;-;-;-	Ortholog(s) have N-acetylglucosamine-6-phosphate deacetylase activity
Contig006110_C_parapsilosis_CDC317:34531	C	exonic	CPAR2_700160	P5T	A;HOMO;55;1.0;non-synonymous	A;HOMO;52;1.0;non-synonymous	-;-;-;-;-	A;HOMO;43;1.0;non-synonymous	Ortholog(s) have role in mitochondrial outer membrane translocase complex assembly, protein import into mitochondrial outer membrane and mitochondrial sorting and assembly machinery complex localization
Contig006110_C_parapsilosis_CDC317:100756	T	intergenic	-	-	-;-;-;-;-	C;HOMO;31;1.0;-	-;-;-;-;-	-;-;-;-;-	-
Contig006110_C_parapsilosis_CDC317:103590	A	intergenic	-	-	C;HOMO;51;1.0;-	C;HOMO;52;1.0;-	C;HOMO;49;0.96;-	-;-;-;-;-	-
Contig006110_C_parapsilosis_CDC317:118659	G	intergenic	-	-	A;HOMO;74;1.0;-	-;-;-;-;-	-;-;-;-;-	-;-;-;-;-	-
Contig006110_C_parapsilosis_CDC317:180949	A	intergenic	-	-	C;HOMO;33;1.0;-	C;HOMO;37;1.0;-	-;-;-;-;-	-;-;-;-;-	-
Contig006110_C_parapsilosis_CDC317:185129	C	exonic	CPAR2_700850	A119S	A;HOMO;70;1.0;non-synonymous	A;HOMO;50;1.0;non-synonymous	A;HOMO;71;1.0;non-synonymous	-;-;-;-;-	Ortholog of C. albicans SC5314 : C1_10060C_A, C. dubliniensis CD36 : Cd36_09460, Candida tenuis NRRL Y-1498 : CANTEDRAFT_114857 and Debaryomyces hansenii CBS767 : DEHA2A03432g
Contig006110_C_parapsilosis_CDC317:251659	G	intergenic	-	-	A;HOMO;54;1.0;-	A;HOMO;59;1.0;-	-;-;-;-;-	-;-;-;-;-	-
Contig006110_C_parapsilosis_CDC317:293732	A	exonic	CPAR2_701400	L430L	G;HOMO;93;1.0;synonymous	G;HOMO;82;1.0;synonymous	G;HOMO;61;1.0;synonymous	-;-;-;-;-	Ortholog(s) have hydroxymethylglutaryl-CoA synthase activity
Contig006110_C_parapsilosis_CDC317:339209	C	intergenic	-	-	T;HOMO;84;1.0;-	T;HOMO;73;1.0;-	T;HOMO;48;1.0;-	-;-;-;-;-	-
Contig006110_C_parapsilosis_CDC317:339872	G	intergenic	-	-	A;HOMO;53;0.98;-	A;HOMO;34;1.0;-	A;HOMO;46;0.98;-	-;-;-;-;-	-
Contig006110_C_parapsilosis_CDC317:377141	C	exonic	CPAR2_701790	A101A	T;HETERO;50;0.72;synonymous	T;HETERO;52;0.52;synonymous	T;HETERO;37;0.62;synonymous	-;-;-;-;-	Ortholog(s) have GTP binding, signal recognition particle binding activity and role in protein targeting to ER
Contig006110_C_parapsilosis_CDC317:380239	C	intergenic	-	-	T;HOMO;31;1.0;-	-;-;-;-;-	-;-;-;-;-	-;-;-;-;-	-
Contig006110_C_parapsilosis_CDC317:444118	T	intergenic	-	-	C;HETERO;48;0.67;-	C;HETERO;41;0.56;-	-;-;-;-;-	-;-;-;-;-	-
Contig006110_C_parapsilosis_CDC317:477092	T	intergenic	-	-	-;-;-;-;-	C;HETERO;109;0.21;-	C;HETERO;86;0.22;-	-;-;-;-;-	-
Contig006110_C_parapsilosis_CDC317:489279	T	intergenic	-	-	G;HOMO;56;1.0;-	G;HOMO;63;1.0;-	G;HOMO;39;1.0;-	-;-;-;-;-	-
Contig006110_C_parapsilosis_CDC317:489676	G	intergenic	-	-	A;HETERO;37;0.41;-	-;-;-;-;-	-;-;-;-;-	-;-;-;-;-	-
Contig006110_C_parapsilosis_CDC317:490089	G	intergenic	-	-	A;HOMO;72;0.99;-	A;HOMO;48;1.0;-	A;HOMO;41;1.0;-	-;-;-;-;-	-
Contig006110_C_parapsilosis_CDC317:493472	A	intergenic	-	-	G;HOMO;44;0.98;-	G;HOMO;52;1.0;-	G;HOMO;47;1.0;-	-;-;-;-;-	-
Contig006110_C_parapsilosis_CDC317:530010	A	exonic	CPAR2_702500	E89E	G;HOMO;50;1.0;synonymous	G;HOMO;43;1.0;synonymous	G;HOMO;45;0.98;synonymous	-;-;-;-;-	Ortholog(s) have role in lipid homeostasis, mitochondrion organization and integral component of mitochondrial membrane, mitochondrial outer membrane localization
Contig006110_C_parapsilosis_CDC317:622416	C	exonic	CPAR2_702920	G389A	G;HOMO;33;0.97;non-synonymous	-;-;-;-;-	-;-;-;-;-	-;-;-;-;-	Ortholog of Lodderomyces elongisporus NRLL YB-4239 : LELG_05486 and Candida orthopsilosis Co 90-125 : CORT_0G03030
Contig006110_C_parapsilosis_CDC317:622549	A	exonic	CPAR2_702920	L345L	G;HETERO;33;0.42;synonymous	-;-;-;-;-	-;-;-;-;-	-;-;-;-;-	Ortholog of Lodderomyces elongisporus NRLL YB-4239 : LELG_05486 and Candida orthopsilosis Co 90-125 : CORT_0G03030
Contig006110_C_parapsilosis_CDC317:633417	A	intergenic	-	-	G;HOMO;87;1.0;-	G;HOMO;84;0.99;-	G;HOMO;73;1.0;-	-;-;-;-;-	-
Contig006110_C_parapsilosis_CDC317:633712	T	exonic	CPAR2_702970	T532T	G;HOMO;61;1.0;synonymous	G;HOMO;59;0.97;synonymous	G;HOMO;40;1.0;synonymous	-;-;-;-;-	Ortholog of C. albicans SC5314 : C7_01990C_A, C. dubliniensis CD36 : Cd36_71800, Pichia stipitis Pignal : PICST_46242 and Candida orthopsilosis Co 90-125 : CORT_0G03090
Contig006110_C_parapsilosis_CDC317:635811	A	intergenic	-	-	G;HOMO;61;1.0;-	G;HOMO;43;1.0;-	G;HOMO;54;1.0;-	-;-;-;-;-	-
Contig006110_C_parapsilosis_CDC317:662415	A	intergenic	-	-	G;HOMO;31;1.0;-	-;-;-;-;-	-;-;-;-;-	-;-;-;-;-	-
Contig006110_C_parapsilosis_CDC317:669930	A	intergenic	-	-	C;HOMO;36;1.0;-	-;-;-;-;-	-;-;-;-;-	-;-;-;-;-	-
Contig006110_C_parapsilosis_CDC317:691339	T	intergenic	-	-	G;HOMO;32;1.0;-	-;-;-;-;-	G;HOMO;42;1.0;-	-;-;-;-;-	-
Contig006110_C_parapsilosis_CDC317:712388	T	intergenic	-	-	A;HETERO;33;0.45;-	-;-;-;-;-	-;-;-;-;-	-;-;-;-;-	-
Contig006110_C_parapsilosis_CDC317:713669	A	intergenic	-	-	G;HOMO;32;0.94;-	G;HOMO;33;1.0;-	G;HOMO;51;1.0;-	-;-;-;-;-	-
Contig006110_C_parapsilosis_CDC317:740590	G	exonic	CPAR2_703390	G59G	-;-;-;-;-	A;HETERO;74;0.23;synonymous	A;HETERO;40;0.1;synonymous	-;-;-;-;-	Ortholog(s) have bile acid-exporting ATPase activity, role in bile acid and bile salt transport and endoplasmic reticulum, fungal-type vacuole localization
Contig006110_C_parapsilosis_CDC317:740617	C	exonic	CPAR2_703390	S68S	-;-;-;-;-	T;HETERO;79;0.18;synonymous	-;-;-;-;-	-;-;-;-;-	Ortholog(s) have bile acid-exporting ATPase activity, role in bile acid and bile salt transport and endoplasmic reticulum, fungal-type vacuole localization
Contig006110_C_parapsilosis_CDC317:740630	A	exonic	CPAR2_703390	T73A	-;-;-;-;-	G;HETERO;78;0.17;non-synonymous	-;-;-;-;-	-;-;-;-;-	Ortholog(s) have bile acid-exporting ATPase activity, role in bile acid and bile salt transport and endoplasmic reticulum, fungal-type vacuole localization
Contig006110_C_parapsilosis_CDC317:744022	C	exonic	CPAR2_703390	F1203L	A;HOMO;87;1.0;non-synonymous	A;HOMO;93;0.99;non-synonymous	A;HOMO;59;1.0;non-synonymous	-;-;-;-;-	Ortholog(s) have bile acid-exporting ATPase activity, role in bile acid and bile salt transport and endoplasmic reticulum, fungal-type vacuole localization
Contig006110_C_parapsilosis_CDC317:750970	C	intergenic	-	-	T;HOMO;53;1.0;-	T;HOMO;42;1.0;-	-;-;-;-;-	T;HOMO;46;1.0;-	-
Contig006110_C_parapsilosis_CDC317:750988	A	intergenic	-	-	G;HOMO;56;1.0;-	G;HOMO;40;1.0;-	-;-;-;-;-	G;HOMO;44;1.0;-	-
Contig006110_C_parapsilosis_CDC317:751229	G	intergenic	-	-	A;HOMO;64;1.0;-	A;HOMO;59;1.0;-	-;-;-;-;-	A;HOMO;58;1.0;-	-
Contig006110_C_parapsilosis_CDC317:751234	T	intergenic	-	-	C;HOMO;64;1.0;-	C;HOMO;57;1.0;-	-;-;-;-;-	C;HOMO;58;1.0;-	-
Contig006110_C_parapsilosis_CDC317:762268	A	intergenic	-	-	G;HOMO;48;0.98;-	G;HOMO;58;1.0;-	G;HOMO;76;1.0;-	-;-;-;-;-	-
Contig006110_C_parapsilosis_CDC317:805250	T	intergenic	-	-	C;HOMO;34;1.0;-	C;HOMO;49;1.0;-	-;-;-;-;-	C;HOMO;40;1.0;-	-
Contig006110_C_parapsilosis_CDC317:805303	T	intergenic	-	-	-;-;-;-;-	C;HOMO;37;1.0;-	-;-;-;-;-	C;HOMO;33;0.97;-	-
Contig006110_C_parapsilosis_CDC317:806468	G	exonic	CPAR2_703670	T33T	A;HETERO;42;0.45;synonymous	A;HETERO;35;0.43;synonymous	A;HETERO;38;0.5;synonymous	-;-;-;-;-	Ortholog(s) have fungal-type vacuole membrane localization
Contig006110_C_parapsilosis_CDC317:818537	A	exonic	CPAR2_703720	V338V	G;HETERO;96;0.18;synonymous	G;HETERO;112;0.2;synonymous	G;HETERO;103;0.16;synonymous	-;-;-;-;-	Has domain(s) with predicted hydrolase activity
Contig006110_C_parapsilosis_CDC317:826790	T	exonic	CPAR2_703780	H196H	C;HOMO;45;1.0;synonymous	C;HOMO;38;0.97;synonymous	-;-;-;-;-	-;-;-;-;-	Ortholog of Lodderomyces elongisporus NRLL YB-4239 : LELG_05172 and Candida orthopsilosis Co 90-125 : CORT_0G03940
Contig006110_C_parapsilosis_CDC317:902887	G	intergenic	-	-	A;HOMO;101;1.0;-	A;HOMO;73;1.0;-	A;HOMO;64;0.98;-	-;-;-;-;-	-
Contig006110_C_parapsilosis_CDC317:933248	T	intergenic	-	-	C;HOMO;64;1.0;-	C;HOMO;55;1.0;-	C;HOMO;41;1.0;-	-;-;-;-;-	-
Contig006110_C_parapsilosis_CDC317:950171	GAAAAAAAAAAAAAAAAAAG	intergenic	-	-	AAAAAAAAAAAAAAAAAAAG;HETERO;64;0.08;-	-;-;-;-;-	AAAAAAAAAAAAAAAAAAAG;HETERO;53;0.23;-	-;-;-;-;-	-
Contig006110_C_parapsilosis_CDC317:956999	G	intergenic	-	-	A;HETERO;36;0.81;-	-;-;-;-;-	A;HOMO;36;0.83;-	-;-;-;-;-	-
Contig006139_C_parapsilosis_CDC317:63318	T	intergenic	-	-	C;HOMO;41;1.0;-	-;-;-;-;-	C;HOMO;33;1.0;-	-;-;-;-;-	-
Contig006139_C_parapsilosis_CDC317:69984	C	exonic	CPAR2_500310	V557V	T;HOMO;62;1.0;synonymous	T;HOMO;56;1.0;synonymous	T;HOMO;55;1.0;synonymous	-;-;-;-;-	Ortholog(s) have phosphatidylinositol-3,5-bisphosphate binding activity and role in macroautophagy, piecemeal microautophagy of the nucleus
Contig006139_C_parapsilosis_CDC317:97677	A	intergenic	-	-	G;HOMO;36;1.0;-	G;HOMO;34;1.0;-	G;HOMO;35;1.0;-	-;-;-;-;-	-
Contig006139_C_parapsilosis_CDC317:115750	C	intergenic	-	-	T;HOMO;55;1.0;-	T;HOMO;61;1.0;-	T;HOMO;57;1.0;-	-;-;-;-;-	-
Contig006139_C_parapsilosis_CDC317:116816	A	exonic	CPAR2_500510	N156D	G;HOMO;52;1.0;non-synonymous	G;HOMO;56;1.0;non-synonymous	-;-;-;-;-	-;-;-;-;-	Ortholog(s) have structural constituent of cytoskeleton activity
Contig006139_C_parapsilosis_CDC317:153974	C	exonic	CPAR2_500660	G810G	T;HOMO;49;0.96;synonymous	T;HOMO;41;1.0;synonymous	T;HOMO;32;1.0;synonymous	-;-;-;-;-	Putative adhesin
Contig006139_C_parapsilosis_CDC317:153986	T	exonic	CPAR2_500660	G814G	C;HOMO;35;0.94;synonymous	C;HOMO;38;1.0;synonymous	-;-;-;-;-	-;-;-;-;-	Putative adhesin
Contig006139_C_parapsilosis_CDC317:228220	G	exonic	CPAR2_500970	E659K	A;HOMO;79;1.0;non-synonymous	A;HOMO;69;0.99;non-synonymous	A;HOMO;71;0.99;non-synonymous	-;-;-;-;-	Ortholog(s) have role in cellular response to drug, cellular response to starvation and filamentous growth of a population of unicellular organisms in response to chemical stimulus, more
Contig006139_C_parapsilosis_CDC317:239035	T	intergenic	-	-	C;HOMO;41;1.0;-	-;-;-;-;-	-;-;-;-;-	-;-;-;-;-	-
Contig006139_C_parapsilosis_CDC317:259892	A	intergenic	-	-	G;HOMO;69;1.0;-	G;HOMO;72;1.0;-	G;HOMO;35;1.0;-	-;-;-;-;-	-
Contig006139_C_parapsilosis_CDC317:265330	T	exonic	CPAR2_501110	T561T	C;HOMO;65;1.0;synonymous	C;HOMO;47;1.0;synonymous	C;HOMO;61;1.0;synonymous	-;-;-;-;-	Ortholog of C. albicans SC5314 : C4_06420W_A, C. dubliniensis CD36 : Cd36_45910, Candida tenuis NRRL Y-1498 : CANTEDRAFT_119393 and Debaryomyces hansenii CBS767 : DEHA2E08976g
Contig006139_C_parapsilosis_CDC317:290179	A	exonic	CPAR2_501260	V88V	G;HOMO;74;1.0;synonymous	G;HOMO;65;1.0;synonymous	G;HOMO;64;1.0;synonymous	-;-;-;-;-	Ortholog(s) have tRNA binding activity and role in tRNA processing
Contig006139_C_parapsilosis_CDC317:291529	A	exonic	CPAR2_501270	T317A	G;HOMO;104;1.0;non-synonymous	G;HOMO;72;1.0;non-synonymous	G;HOMO;84;1.0;non-synonymous	-;-;-;-;-	Ortholog(s) have unfolded protein binding activity, role in cellular response to drug, protein folding and chaperonin-containing T-complex localization
Contig006139_C_parapsilosis_CDC317:306964	G	intergenic	-	-	A;HOMO;66;0.98;-	A;HOMO;63;1.0;-	A;HOMO;64;1.0;-	-;-;-;-;-	-
Contig006139_C_parapsilosis_CDC317:411019	G	intergenic	-	-	T;HOMO;52;0.98;-	-;-;-;-;-	-;-;-;-;-	-;-;-;-;-	-
Contig006139_C_parapsilosis_CDC317:412522	A	intergenic	-	-	G;HOMO;52;0.98;-	G;HOMO;43;0.98;-	-;-;-;-;-	G;HOMO;35;1.0;-	-
Contig006139_C_parapsilosis_CDC317:425212	T	intergenic	-	-	C;HOMO;72;1.0;-	C;HOMO;64;1.0;-	C;HOMO;41;1.0;-	-;-;-;-;-	-
Contig006139_C_parapsilosis_CDC317:431767	C	intergenic	-	-	T;HOMO;36;1.0;-	T;HOMO;48;0.98;-	T;HOMO;36;1.0;-	-;-;-;-;-	-
Contig006139_C_parapsilosis_CDC317:480137	G	intergenic	-	-	T;HETERO;62;0.55;-	T;HETERO;54;0.39;-	T;HETERO;57;0.35;-	-;-;-;-;-	-
Contig006139_C_parapsilosis_CDC317:480144	T	intergenic	-	-	C;HOMO;65;1.0;-	C;HOMO;51;1.0;-	C;HOMO;57;1.0;-	-;-;-;-;-	-
Contig006139_C_parapsilosis_CDC317:576708	A	intergenic	-	-	T;HOMO;47;1.0;-	T;HOMO;56;1.0;-	T;HOMO;46;1.0;-	-;-;-;-;-	-
Contig006139_C_parapsilosis_CDC317:588459	A	intergenic	-	-	G;HETERO;65;0.22;-	G;HETERO;65;0.17;-	G;HETERO;62;0.31;-	-;-;-;-;-	-
Contig006139_C_parapsilosis_CDC317:588490	T	intergenic	-	-	-;-;-;-;-	C;HETERO;63;0.1;-	C;HETERO;54;0.17;-	-;-;-;-;-	-
Contig006139_C_parapsilosis_CDC317:588496	C	intergenic	-	-	-;-;-;-;-	T;HETERO;64;0.09;-	T;HETERO;53;0.15;-	-;-;-;-;-	-
Contig006139_C_parapsilosis_CDC317:589210	A	exonic	CPAR2_502600	T15T	G;HOMO;64;1.0;synonymous	G;HOMO;52;1.0;synonymous	G;HOMO;43;1.0;synonymous	-;-;-;-;-	Protein of unknown function
Contig006139_C_parapsilosis_CDC317:592361	A	intergenic	-	-	T;HETERO;31;0.16;-	-;-;-;-;-	-;-;-;-;-	-;-;-;-;-	-
Contig006139_C_parapsilosis_CDC317:592721	G	intergenic	-	-	T;HOMO;58;0.97;-	T;HOMO;39;1.0;-	T;HOMO;43;1.0;-	-;-;-;-;-	-
Contig006139_C_parapsilosis_CDC317:592893	T	intergenic	-	-	A;HOMO;32;1.0;-	-;-;-;-;-	-;-;-;-;-	-;-;-;-;-	-
Contig006139_C_parapsilosis_CDC317:592912	T	intergenic	-	-	G;HOMO;32;1.0;-	G;HOMO;31;1.0;-	-;-;-;-;-	-;-;-;-;-	-
Contig006139_C_parapsilosis_CDC317:592931	A	intergenic	-	-	G;HOMO;31;1.0;-	G;HOMO;31;1.0;-	-;-;-;-;-	-;-;-;-;-	-
Contig006139_C_parapsilosis_CDC317:592956	A	intergenic	-	-	C;HOMO;33;1.0;-	C;HOMO;31;1.0;-	-;-;-;-;-	-;-;-;-;-	-
Contig006139_C_parapsilosis_CDC317:592971	T	intergenic	-	-	C;HOMO;35;1.0;-	C;HOMO;31;1.0;-	-;-;-;-;-	-;-;-;-;-	-
Contig006139_C_parapsilosis_CDC317:612980	T	intergenic	-	-	C;HOMO;37;1.0;-	C;HOMO;34;1.0;-	C;HOMO;31;1.0;-	-;-;-;-;-	-
Contig006139_C_parapsilosis_CDC317:616379	T	intergenic	-	-	C;HETERO;37;0.38;-	-;-;-;-;-	-;-;-;-;-	-;-;-;-;-	-
Contig006139_C_parapsilosis_CDC317:674975	T	exonic	CPAR2_502930	L43L	C;HOMO;36;1.0;synonymous	C;HOMO;39;1.0;synonymous	C;HOMO;36;1.0;synonymous	-;-;-;-;-	Ortholog(s) have peptidyl-prolyl cis-trans isomerase activity, unfolded protein binding activity, role in cellular response to heat, protein refolding and cytosol localization
Contig006139_C_parapsilosis_CDC317:703288	G	intergenic	-	-	A;HOMO;45;1.0;-	A;HOMO;54;1.0;-	A;HOMO;45;1.0;-	-;-;-;-;-	-
Contig006139_C_parapsilosis_CDC317:712371	G	intergenic	-	-	T;HOMO;60;1.0;-	T;HOMO;56;1.0;-	T;HOMO;82;0.99;-	-;-;-;-;-	-
Contig006139_C_parapsilosis_CDC317:716674	A	intergenic	-	-	T;HETERO;60;0.17;-	T;HETERO;76;0.12;-	T;HETERO;79;0.23;-	-;-;-;-;-	-
Contig006139_C_parapsilosis_CDC317:719006	A	exonic	CPAR2_503070	Q763Q	G;HOMO;79;0.99;synonymous	G;HOMO;82;1.0;synonymous	G;HOMO;54;1.0;synonymous	-;-;-;-;-	Ortholog(s) have 3'-tRNA processing endoribonuclease activity, role in mitochondrial tRNA 3'-end processing, nuclear tRNA 3'-trailer cleavage, endonucleolytic and mitochondrion, nucleus localization
Contig006139_C_parapsilosis_CDC317:721303	G	intergenic	-	-	A;HOMO;40;1.0;-	A;HOMO;50;1.0;-	A;HOMO;52;1.0;-	-;-;-;-;-	-
Contig006139_C_parapsilosis_CDC317:721327	T	intergenic	-	-	C;HOMO;50;1.0;-	C;HOMO;49;0.98;-	C;HOMO;49;1.0;-	-;-;-;-;-	-
Contig006139_C_parapsilosis_CDC317:736227	A	exonic	CPAR2_503150	V429A	G;HOMO;61;1.0;non-synonymous	G;HOMO;70;1.0;non-synonymous	G;HOMO;42;1.0;non-synonymous	-;-;-;-;-	Ortholog(s) have transcription factor binding activity
Contig006139_C_parapsilosis_CDC317:741465	G	intergenic	-	-	C;HOMO;40;0.97;-	-;-;-;-;-	-;-;-;-;-	-;-;-;-;-	-
Contig006139_C_parapsilosis_CDC317:741507	C	intergenic	-	-	T;HOMO;39;0.97;-	-;-;-;-;-	-;-;-;-;-	-;-;-;-;-	-
Contig006139_C_parapsilosis_CDC317:741585	G	intergenic	-	-	A;HOMO;44;1.0;-	-;-;-;-;-	-;-;-;-;-	-;-;-;-;-	-
Contig006139_C_parapsilosis_CDC317:741601	G	intergenic	-	-	A;HOMO;49;1.0;-	-;-;-;-;-	-;-;-;-;-	-;-;-;-;-	-
Contig006139_C_parapsilosis_CDC317:741767	C	intergenic	-	-	A;HOMO;40;1.0;-	-;-;-;-;-	-;-;-;-;-	-;-;-;-;-	-
Contig006139_C_parapsilosis_CDC317:744639	A	intergenic	-	-	G;HOMO;45;1.0;-	G;HOMO;40;1.0;-	-;-;-;-;-	-;-;-;-;-	-
Contig006139_C_parapsilosis_CDC317:862894	T	intergenic	-	-	C;HETERO;53;0.53;-	C;HETERO;31;0.45;-	-;-;-;-;-	C;HETERO;45;0.47;-	-
Contig006139_C_parapsilosis_CDC317:876067	T	exonic	CPAR2_503830	S1421S	C;HOMO;51;1.0;synonymous	C;HOMO;60;1.0;synonymous	C;HOMO;48;1.0;synonymous	-;-;-;-;-	Ortholog(s) have protein complex binding activity and role in cellular response to calcium ion, cellular response to zinc ion, early endosome to late endosome transport, regulation of protein complex assembly, vacuolar acidification
Contig006139_C_parapsilosis_CDC317:876189	C	exonic	CPAR2_503840	G196S	T;HOMO;41;1.0;non-synonymous	T;HOMO;45;1.0;non-synonymous	-;-;-;-;-	-;-;-;-;-	Ortholog of C. albicans SC5314 : C3_01230C_A, C. dubliniensis CD36 : Cd36_81190, Debaryomyces hansenii CBS767 : DEHA2A09042g and Pichia stipitis Pignal : PICST_42519
Contig006139_C_parapsilosis_CDC317:876232	A	exonic	CPAR2_503840	V181V	G;HOMO;54;1.0;synonymous	G;HOMO;44;1.0;synonymous	G;HOMO;35;1.0;synonymous	-;-;-;-;-	Ortholog of C. albicans SC5314 : C3_01230C_A, C. dubliniensis CD36 : Cd36_81190, Debaryomyces hansenii CBS767 : DEHA2A09042g and Pichia stipitis Pignal : PICST_42519
Contig006139_C_parapsilosis_CDC317:905411	A	intergenic	-	-	-;-;-;-;-	G;HOMO;40;1.0;-	-;-;-;-;-	-;-;-;-;-	-
Contig006139_C_parapsilosis_CDC317:935195	T	intergenic	-	-	C;HOMO;65;0.98;-	C;HOMO;84;1.0;-	C;HOMO;94;0.98;-	-;-;-;-;-	-
Contig006139_C_parapsilosis_CDC317:947931	GAAAAAAAAAAAAAG	intergenic	-	-	AAAAAAAAAAAAAAG;HETERO;56;0.54;-	AAAAAAAAAAAAAAG;HETERO;74;0.5;-	AAAAAAAAAAAAAAG;HETERO;61;0.54;-	-;-;-;-;-	-
Contig006372_C_parapsilosis_CDC317:26392	A	exonic	CPAR2_400050	T358P	C;HOMO;51;1.0;non-synonymous	C;HOMO;38;1.0;non-synonymous	C;HOMO;48;1.0;non-synonymous	-;-;-;-;-	Ortholog(s) have role in cellular response to drug
Contig006372_C_parapsilosis_CDC317:68817	C	intergenic	-	-	T;HOMO;59;1.0;-	T;HOMO;62;1.0;-	T;HOMO;41;1.0;-	-;-;-;-;-	-
Contig006372_C_parapsilosis_CDC317:87058	ACGC	intergenic	-	-	ACAC;HETERO;38;0.84;-	-;-;-;-;-	ACAC;HETERO;35;0.77;-	-;-;-;-;-	-
Contig006372_C_parapsilosis_CDC317:87084	A	intergenic	-	-	G;HETERO;37;0.84;-	-;-;-;-;-	G;HOMO;38;0.95;-	-;-;-;-;-	-
Contig006372_C_parapsilosis_CDC317:88778	T	intergenic	-	-	C;HOMO;93;1.0;-	C;HOMO;62;1.0;-	C;HOMO;59;1.0;-	-;-;-;-;-	-
Contig006372_C_parapsilosis_CDC317:88789	C	intergenic	-	-	T;HOMO;98;1.0;-	T;HOMO;69;1.0;-	T;HOMO;67;1.0;-	-;-;-;-;-	-
Contig006372_C_parapsilosis_CDC317:114978	T	intergenic	-	-	C;HOMO;49;1.0;-	C;HOMO;40;1.0;-	C;HOMO;35;0.97;-	-;-;-;-;-	-
Contig006372_C_parapsilosis_CDC317:136732	ATGAAAAAAAAAAAAAAAAT	intergenic	-	-	GTGAAAAAAAAAAAAAAAAT;HETERO;59;0.51;-	GTGAAAAAAAAAAAAAAAAT;HETERO;51;0.59;-	GTGAAAAAAAAAAAAAAAAT;HETERO;57;0.53;-	-;-;-;-;-	-
Contig006372_C_parapsilosis_CDC317:143193	A	exonic	CPAR2_400650	L197S	G;HOMO;70;1.0;non-synonymous	G;HOMO;53;1.0;non-synonymous	-;-;-;-;-	G;HOMO;32;1.0;non-synonymous	Ortholog(s) have role in U1 snRNA 3'-end processing, U4 snRNA 3'-end processing and U5 snRNA 3'-end processing, more
Contig006372_C_parapsilosis_CDC317:143759	A	exonic	CPAR2_400650	G8G	-;-;-;-;-	G;HOMO;36;1.0;synonymous	G;HOMO;39;1.0;synonymous	-;-;-;-;-	Ortholog(s) have role in U1 snRNA 3'-end processing, U4 snRNA 3'-end processing and U5 snRNA 3'-end processing, more
Contig006372_C_parapsilosis_CDC317:180659	C	intergenic	-	-	T;HOMO;54;1.0;-	T;HOMO;50;1.0;-	T;HOMO;39;1.0;-	-;-;-;-;-	-
Contig006372_C_parapsilosis_CDC317:247088	A	intergenic	-	-	G;HOMO;85;0.99;-	G;HOMO;84;0.98;-	G;HOMO;74;1.0;-	-;-;-;-;-	-
Contig006372_C_parapsilosis_CDC317:272726	C	exonic	CPAR2_401300	E233K	T;HOMO;95;0.99;non-synonymous	T;HOMO;75;1.0;non-synonymous	T;HOMO;50;1.0;non-synonymous	-;-;-;-;-	Ortholog(s) have carnitine O-acetyltransferase activity
Contig006372_C_parapsilosis_CDC317:283173	G	intergenic	-	-	A;HOMO;53;1.0;-	A;HOMO;49;0.96;-	A;HOMO;37;1.0;-	-;-;-;-;-	-
Contig006372_C_parapsilosis_CDC317:289176	A	intergenic	-	-	G;HOMO;62;1.0;-	G;HOMO;35;1.0;-	-;-;-;-;-	-;-;-;-;-	-
Contig006372_C_parapsilosis_CDC317:309978	TAAAAAAAAAAAAG	intergenic	-	-	AAAAAAAAAAAAAG;HETERO;49;0.76;-	-;-;-;-;-	-;-;-;-;-	-;-;-;-;-	-
Contig006372_C_parapsilosis_CDC317:325973	T	intergenic	-	-	-;-;-;-;-	A;HOMO;31;1.0;-	-;-;-;-;-	-;-;-;-;-	-
Contig006372_C_parapsilosis_CDC317:340319	C	exonic	CPAR2_401540	A228A	A;HETERO;109;0.14;synonymous	-;-;-;-;-	A;HETERO;103;0.17;synonymous	A;HETERO;79;0.15;synonymous	Ortholog(s) have carboxypeptidase activity, role in proteolysis involved in cellular protein catabolic process and fungal-type vacuole lumen localization
Contig006372_C_parapsilosis_CDC317:342071	C	exonic	CPAR2_401550	K401K	T;HETERO;131;0.18;synonymous	-;-;-;-;-	T;HETERO;115;0.3;synonymous	T;HETERO;119;0.22;synonymous	Has domain(s) with predicted metallocarboxypeptidase activity and role in proteolysis
Contig006372_C_parapsilosis_CDC317:344174	C	intergenic	-	-	A;HOMO;50;1.0;-	A;HOMO;41;1.0;-	A;HOMO;34;0.97;-	-;-;-;-;-	-
Contig006372_C_parapsilosis_CDC317:355948	C	intergenic	-	-	T;HOMO;47;1.0;-	T;HOMO;41;1.0;-	T;HOMO;44;1.0;-	-;-;-;-;-	-
Contig006372_C_parapsilosis_CDC317:376647	A	exonic	CPAR2_401700	G140G	G;HOMO;74;1.0;synonymous	G;HOMO;77;1.0;synonymous	G;HOMO;64;1.0;synonymous	-;-;-;-;-	Ortholog(s) have protein binding, bridging activity and role in vesicle-mediated transport
Contig006372_C_parapsilosis_CDC317:394692	G	intergenic	-	-	A;HOMO;66;1.0;-	A;HOMO;64;1.0;-	A;HOMO;65;1.0;-	-;-;-;-;-	-
Contig006372_C_parapsilosis_CDC317:459585	T	intergenic	-	-	G;HETERO;36;0.53;-	-;-;-;-;-	-;-;-;-;-	-;-;-;-;-	-
Contig006372_C_parapsilosis_CDC317:466794	T	intergenic	-	-	C;HOMO;53;1.0;-	-;-;-;-;-	-;-;-;-;-	-;-;-;-;-	-
Contig006372_C_parapsilosis_CDC317:479039	A	intergenic	-	-	G;HOMO;56;1.0;-	G;HOMO;53;1.0;-	G;HOMO;52;1.0;-	-;-;-;-;-	-
Contig006372_C_parapsilosis_CDC317:535511	T	exonic	CPAR2_402450	K64E	C;HOMO;80;0.99;non-synonymous	C;HOMO;62;0.98;non-synonymous	C;HOMO;40;1.0;non-synonymous	-;-;-;-;-	Ortholog(s) have peptidase activity, role in protein targeting to ER, signal peptide processing and plasma membrane, signal peptidase complex localization
Contig006372_C_parapsilosis_CDC317:546498	C	exonic	CPAR2_402490	S463F	T;HETERO;38;0.21;non-synonymous	T;HETERO;34;0.15;non-synonymous	T;HETERO;44;0.16;non-synonymous	-;-;-;-;-	Protein of unknown function
Contig006372_C_parapsilosis_CDC317:546545	ACT	exonic	CPAR2_402490	T479S	TCT;HETERO;37;0.76;non-synonymous	TCT;HETERO;33;0.76;non-synonymous	TCT;HETERO;35;0.71;non-synonymous	-;-;-;-;-	Protein of unknown function
Contig006372_C_parapsilosis_CDC317:546551	T	exonic	CPAR2_402490	S481P	C;HETERO;38;0.76;non-synonymous	C;HETERO;35;0.74;non-synonymous	C;HETERO;36;0.78;non-synonymous	-;-;-;-;-	Protein of unknown function
Contig006372_C_parapsilosis_CDC317:546569	A	exonic	CPAR2_402490	T487S	T;HOMO;38;0.97;non-synonymous	T;HOMO;42;0.93;non-synonymous	T;HOMO;37;0.97;non-synonymous	-;-;-;-;-	Protein of unknown function
Contig006372_C_parapsilosis_CDC317:615667	C	intergenic	-	-	T;HETERO;52;0.58;-	T;HETERO;59;0.41;-	T;HETERO;31;0.42;-	-;-;-;-;-	-
Contig006372_C_parapsilosis_CDC317:618337	T	exonic	CPAR2_402860	Q404Q	C;HETERO;66;0.14;synonymous	-;-;-;-;-	-;-;-;-;-	-;-;-;-;-	Ortholog(s) have enzyme inhibitor activity and role in actin cortical patch assembly, negative regulation of catalytic activity, septin cytoskeleton organization
Contig006372_C_parapsilosis_CDC317:627585	A	intergenic	-	-	-;-;-;-;-	G;HOMO;43;1.0;-	G;HOMO;45;1.0;-	-;-;-;-;-	-
Contig006372_C_parapsilosis_CDC317:632688	T	intergenic	-	-	C;HOMO;62;1.0;-	-;-;-;-;-	C;HOMO;40;1.0;-	-;-;-;-;-	-
Contig006372_C_parapsilosis_CDC317:632994	T	intergenic	-	-	C;HOMO;55;1.0;-	C;HOMO;49;1.0;-	C;HOMO;44;1.0;-	-;-;-;-;-	-
Contig006372_C_parapsilosis_CDC317:637814	C	exonic	CPAR2_402930	H831H	T;HETERO;90;0.54;synonymous	T;HETERO;86;0.51;synonymous	T;HETERO;74;0.43;synonymous	-;-;-;-;-	Ortholog(s) have role in axial cellular bud site selection and cellular bud neck septin ring, fungal-type vacuole, incipient cellular bud site, integral component of plasma membrane localization
Contig006372_C_parapsilosis_CDC317:682824	T	exonic	CPAR2_403120	I871L	G;HOMO;88;1.0;non-synonymous	G;HOMO;81;1.0;non-synonymous	G;HOMO;86;0.99;non-synonymous	-;-;-;-;-	Ortholog(s) have role in ER to Golgi vesicle-mediated transport, Golgi vesicle docking, SNARE complex assembly and ER to Golgi transport vesicle membrane, Golgi membrane localization
Contig006372_C_parapsilosis_CDC317:701418	G	intergenic	-	-	A;HOMO;46;1.0;-	-;-;-;-;-	-;-;-;-;-	-;-;-;-;-	-
Contig006372_C_parapsilosis_CDC317:718863	A	exonic	CPAR2_403260	V296A	-;-;-;-;-	-;-;-;-;-	G;HETERO;67;0.24;non-synonymous	-;-;-;-;-	Ortholog of C. albicans SC5314 : C4_02440C_A/PGA38, C. dubliniensis CD36 : Cd36_42320, Candida tenuis NRRL Y-1498 : cten_CGOB_00184 and Debaryomyces hansenii CBS767 : DEHA2G17930g
Contig006372_C_parapsilosis_CDC317:756952	C	intergenic	-	-	T;HETERO;51;0.35;-	T;HETERO;41;0.39;-	T;HETERO;56;0.45;-	-;-;-;-;-	-
Contig006372_C_parapsilosis_CDC317:762825	A	exonic	CPAR2_403510	T373T	G;HETERO;46;0.26;synonymous	G;HETERO;43;0.16;synonymous	-;-;-;-;-	G;HETERO;33;0.21;synonymous	Expression regulated by Bcr1p, expression induced in biofilms and hypoxia, required for normal biofilm development
Contig006372_C_parapsilosis_CDC317:762865	TCG	exonic	CPAR2_403510	E360E	TCA;HETERO;50;0.6;synonymous	TCA;HETERO;51;0.49;synonymous	TCA;HETERO;51;0.57;synonymous	-;-;-;-;-	Expression regulated by Bcr1p, expression induced in biofilms and hypoxia, required for normal biofilm development
Contig006372_C_parapsilosis_CDC317:770436	A	exonic	CPAR2_403520	L461S	G;HOMO;35;1.0;non-synonymous	-;-;-;-;-	G;HOMO;49;1.0;non-synonymous	-;-;-;-;-	Ortholog(s) have cell adhesion molecule binding activity
Contig006372_C_parapsilosis_CDC317:770651	CTCT	exonic	CPAR2_403520	ER389ER	TTCT;HETERO;42;0.36;synonymous	TTCT;HETERO;38;0.42;synonymous	TTCT;HETERO;59;0.41;synonymous	-;-;-;-;-	Ortholog(s) have cell adhesion molecule binding activity
Contig006372_C_parapsilosis_CDC317:770657	G	exonic	CPAR2_403520	S387S	A;HETERO;45;0.27;synonymous	A;HETERO;40;0.35;synonymous	A;HETERO;63;0.35;synonymous	-;-;-;-;-	Ortholog(s) have cell adhesion molecule binding activity
Contig006372_C_parapsilosis_CDC317:770687	ACTT	exonic	CPAR2_403520	SE377SD	ACTA;HETERO;45;0.36;non-synonymous	-;-;-;-;-	ACTA;HETERO;69;0.32;non-synonymous	-;-;-;-;-	Ortholog(s) have cell adhesion molecule binding activity
Contig006372_C_parapsilosis_CDC317:770720	ACTT	exonic	CPAR2_403520	SE366SD	ACTA;HETERO;45;0.69;non-synonymous	ACTA;HETERO;34;0.68;non-synonymous	ACTA;HETERO;56;0.68;non-synonymous	-;-;-;-;-	Ortholog(s) have cell adhesion molecule binding activity
Contig006372_C_parapsilosis_CDC317:770795	C	exonic	CPAR2_403520	S341S	T;HETERO;63;0.21;synonymous	-;-;-;-;-	T;HETERO;73;0.16;synonymous	T;HETERO;33;0.24;synonymous	Ortholog(s) have cell adhesion molecule binding activity
Contig006372_C_parapsilosis_CDC317:770798	A	exonic	CPAR2_403520	S340S	G;HETERO;66;0.26;synonymous	-;-;-;-;-	G;HETERO;77;0.25;synonymous	G;HETERO;36;0.19;synonymous	Ortholog(s) have cell adhesion molecule binding activity
Contig006372_C_parapsilosis_CDC317:770921	TTCC	exonic	CPAR2_403520	ER299ER	-;-;-;-;-	TTCT;HETERO;58;0.26;synonymous	TTCT;HETERO;63;0.13;synonymous	TTCT;HETERO;39;0.21;synonymous	Ortholog(s) have cell adhesion molecule binding activity
Contig006372_C_parapsilosis_CDC317:770993	C	exonic	CPAR2_403520	P275P	T;HETERO;51;0.27;synonymous	T;HETERO;51;0.25;synonymous	T;HETERO;59;0.31;synonymous	-;-;-;-;-	Ortholog(s) have cell adhesion molecule binding activity
Contig006372_C_parapsilosis_CDC317:786342	T	exonic	CPAR2_403580	N425S	C;HOMO;54;1.0;non-synonymous	C;HOMO;54;1.0;non-synonymous	-;-;-;-;-	-;-;-;-;-	Has domain(s) with predicted zinc ion binding activity
Contig006372_C_parapsilosis_CDC317:823468	C	intergenic	-	-	T;HOMO;59;1.0;-	T;HOMO;63;1.0;-	T;HOMO;50;1.0;-	-;-;-;-;-	-
Contig006372_C_parapsilosis_CDC317:823602	A	intergenic	-	-	G;HETERO;51;0.31;-	G;HETERO;56;0.21;-	G;HETERO;48;0.17;-	-;-;-;-;-	-
Contig006372_C_parapsilosis_CDC317:862367	G	exonic	CPAR2_403900	N677N	A;HOMO;72;1.0;synonymous	A;HOMO;70;1.0;synonymous	A;HOMO;55;1.0;synonymous	-;-;-;-;-	Ortholog(s) have MAP kinase tyrosine phosphatase activity
Contig006372_C_parapsilosis_CDC317:873103	T	intergenic	-	-	-;-;-;-;-	C;HOMO;37;1.0;-	-;-;-;-;-	-;-;-;-;-	-
Contig006372_C_parapsilosis_CDC317:873133	C	intergenic	-	-	-;-;-;-;-	A;HOMO;31;1.0;-	-;-;-;-;-	-;-;-;-;-	-
Contig006372_C_parapsilosis_CDC317:889887	T	intergenic	-	-	C;HETERO;106;0.1;-	-;-;-;-;-	-;-;-;-;-	C;HETERO;71;0.11;-	-
Contig006372_C_parapsilosis_CDC317:892331	G	intergenic	-	-	A;HOMO;50;1.0;-	A;HOMO;70;1.0;-	A;HOMO;46;1.0;-	-;-;-;-;-	-
Contig006372_C_parapsilosis_CDC317:903480	A	intergenic	-	-	G;HETERO;73;0.51;-	G;HETERO;86;0.48;-	G;HETERO;48;0.56;-	-;-;-;-;-	-
Contig006372_C_parapsilosis_CDC317:939801	A	intergenic	-	-	C;HOMO;50;1.0;-	-;-;-;-;-	-;-;-;-;-	-;-;-;-;-	-
Contig006372_C_parapsilosis_CDC317:966497	C	exonic	CPAR2_404290	A9A	T;HOMO;67;1.0;synonymous	T;HOMO;55;1.0;synonymous	T;HOMO;42;1.0;synonymous	-;-;-;-;-	Ortholog(s) have glyoxysome localization
Contig006372_C_parapsilosis_CDC317:987658	C	exonic	CPAR2_404410	R141C	T;HOMO;52;1.0;non-synonymous	T;HOMO;46;1.0;non-synonymous	T;HOMO;57;1.0;non-synonymous	-;-;-;-;-	Ortholog(s) have role in actin cortical patch localization, cellular bud site selection and cellular bud neck, cytoplasm, nucleus, plasma membrane localization
Contig006372_C_parapsilosis_CDC317:993554	T	intergenic	-	-	C;HETERO;47;0.62;-	C;HETERO;40;0.65;-	C;HETERO;31;0.61;-	-;-;-;-;-	-
Contig006372_C_parapsilosis_CDC317:1004681	T	exonic	CPAR2_404520	T28A	C;HOMO;48;1.0;non-synonymous	C;HOMO;34;1.0;non-synonymous	-;-;-;-;-	C;HOMO;35;1.0;non-synonymous	Ortholog of S. cerevisiae : MAY24, C. albicans SC5314 : C3_03530W_A, C. glabrata CBS138 : CAGL0L08382g, C. dubliniensis CD36 : Cd36_83540 and Candida tenuis NRRL Y-1498 : CANTEDRAFT_115795
Contig006372_C_parapsilosis_CDC317:1038654	T	intergenic	-	-	C;HOMO;46;1.0;-	C;HOMO;38;1.0;-	C;HOMO;32;1.0;-	-;-;-;-;-	-
Contig006372_C_parapsilosis_CDC317:1038681	C	intergenic	-	-	T;HOMO;46;1.0;-	T;HOMO;40;1.0;-	T;HOMO;35;1.0;-	-;-;-;-;-	-
Contig006372_C_parapsilosis_CDC317:1067841	C	intergenic	-	-	T;HOMO;78;0.99;-	T;HOMO;70;1.0;-	T;HOMO;44;1.0;-	-;-;-;-;-	-
Contig006372_C_parapsilosis_CDC317:1071489	T	exonic	CPAR2_404780	S961S	A;HETERO;55;0.22;synonymous	-;-;-;-;-	-;-;-;-;-	-;-;-;-;-	Putative cell adhesion protein, binds human plasminogen and high-molecular-mass kininogen at cell surface
Contig006372_C_parapsilosis_CDC317:1074326	C	intergenic	-	-	T;HOMO;66;1.0;-	T;HOMO;56;1.0;-	T;HOMO;53;1.0;-	-;-;-;-;-	-
Contig006372_C_parapsilosis_CDC317:1078055	G	exonic	CPAR2_404790	E619E	A;HETERO;49;0.27;synonymous	A;HETERO;48;0.19;synonymous	A;HETERO;53;0.36;synonymous	-;-;-;-;-	Ortholog(s) have role in cell adhesion involved in multi-species biofilm formation, cell adhesion involved in single-species biofilm formation
Contig006372_C_parapsilosis_CDC317:1078064	C	exonic	CPAR2_404790	S622S	A;HETERO;49;0.16;synonymous	A;HETERO;44;0.18;synonymous	A;HETERO;47;0.28;synonymous	-;-;-;-;-	Ortholog(s) have role in cell adhesion involved in multi-species biofilm formation, cell adhesion involved in single-species biofilm formation
Contig006372_C_parapsilosis_CDC317:1083498	A	intergenic	-	-	T;HOMO;42;1.0;-	T;HOMO;45;1.0;-	T;HOMO;33;1.0;-	-;-;-;-;-	-
Contig006372_C_parapsilosis_CDC317:1088931	T	exonic	CPAR2_404800	V875V	-;-;-;-;-	C;HETERO;31;0.35;synonymous	-;-;-;-;-	-;-;-;-;-	Putative cell adhesion protein, binds human plasminogen and high-molecular-mass kininogen at cell surface, induced under adhesion-inducing growth conditions
Contig006372_C_parapsilosis_CDC317:1089003	T	exonic	CPAR2_404800	P899P	C;HETERO;36;0.58;synonymous	C;HOMO;53;0.83;synonymous	-;-;-;-;-	C;HETERO;40;0.7;synonymous	Putative cell adhesion protein, binds human plasminogen and high-molecular-mass kininogen at cell surface, induced under adhesion-inducing growth conditions
Contig006372_C_parapsilosis_CDC317:1092422	A	exonic	CPAR2_404830	I160T	G;HOMO;56;1.0;non-synonymous	G;HOMO;40;1.0;non-synonymous	G;HOMO;44;1.0;non-synonymous	-;-;-;-;-	Ortholog(s) have bis(5'-nucleosyl)-tetraphosphatase (asymmetrical) activity, nucleoside-triphosphatase activity, role in adenosine catabolic process and mitochondrion, nucleus localization
Contig006372_C_parapsilosis_CDC317:1138549	A	exonic	CPAR2_405050	A509A	G;HOMO;52;1.0;synonymous	G;HOMO;60;1.0;synonymous	G;HOMO;46;1.0;synonymous	-;-;-;-;-	Ortholog(s) have peptide alpha-N-acetyltransferase activity, role in N-terminal protein amino acid acetylation, macroautophagy and NatC complex localization
Contig006372_C_parapsilosis_CDC317:1144652	A	exonic	CPAR2_405090	S830G	G;HOMO;37;1.0;non-synonymous	G;HOMO;43;1.0;non-synonymous	G;HOMO;39;1.0;non-synonymous	-;-;-;-;-	Ortholog(s) have mRNA binding activity and P-body localization
Contig006372_C_parapsilosis_CDC317:1147312	G	intergenic	-	-	C;HOMO;37;1.0;-	C;HOMO;51;1.0;-	-;-;-;-;-	-;-;-;-;-	-
Contig006372_C_parapsilosis_CDC317:1164505	T	intergenic	-	-	C;HOMO;44;1.0;-	C;HOMO;58;1.0;-	-;-;-;-;-	-;-;-;-;-	-
Contig006372_C_parapsilosis_CDC317:1167848	C	exonic	CPAR2_405200	K59K	T;HOMO;46;1.0;synonymous	T;HOMO;51;1.0;synonymous	T;HOMO;39;0.97;synonymous	-;-;-;-;-	Ortholog(s) have role in U1 snRNA 3'-end processing, U4 snRNA 3'-end processing and U5 snRNA 3'-end processing, more
Contig006372_C_parapsilosis_CDC317:1214779	A	intergenic	-	-	-;-;-;-;-	G;HETERO;52;0.13;-	-;-;-;-;-	-;-;-;-;-	-
Contig006372_C_parapsilosis_CDC317:1278207	G	intergenic	-	-	T;HOMO;44;0.98;-	-;-;-;-;-	T;HOMO;35;1.0;-	-;-;-;-;-	-
Contig006372_C_parapsilosis_CDC317:1298673	T	intergenic	-	-	C;HOMO;51;1.0;-	C;HOMO;38;1.0;-	-;-;-;-;-	-;-;-;-;-	-
Contig006372_C_parapsilosis_CDC317:1303439	G	intergenic	-	-	A;HETERO;41;0.34;-	A;HETERO;49;0.29;-	A;HETERO;35;0.29;-	-;-;-;-;-	-
Contig006372_C_parapsilosis_CDC317:1312137	A	exonic	CPAR2_405730	F195L	C;HOMO;79;1.0;non-synonymous	C;HOMO;59;1.0;non-synonymous	C;HOMO;68;1.0;non-synonymous	-;-;-;-;-	Ortholog(s) have ribosome binding activity, role in mitochondrial translational initiation and mitochondrion localization
Contig006372_C_parapsilosis_CDC317:1398625	G	intergenic	-	-	-;-;-;-;-	-;-;-;-;-	A;HOMO;31;1.0;-	-;-;-;-;-	-
Contig006372_C_parapsilosis_CDC317:1403937	T	exonic	CPAR2_406140	F221I	A;HOMO;34;1.0;non-synonymous	-;-;-;-;-	-;-;-;-;-	-;-;-;-;-	Ortholog of C. albicans SC5314 : C2_09420W_A, C. dubliniensis CD36 : Cd36_23530, Candida tenuis NRRL Y-1498 : CANTEDRAFT_116829 and Debaryomyces hansenii CBS767 : DEHA2B01826g
Contig006372_C_parapsilosis_CDC317:1511902	A	intergenic	-	-	C;HOMO;47;1.0;-	C;HOMO;57;1.0;-	C;HOMO;44;1.0;-	-;-;-;-;-	-
Contig006372_C_parapsilosis_CDC317:1514424	T	intergenic	-	-	C;HOMO;93;1.0;-	C;HOMO;42;1.0;-	C;HOMO;54;1.0;-	-;-;-;-;-	-
Contig006372_C_parapsilosis_CDC317:1515669	T	exonic	CPAR2_406700	D503G	C;HOMO;71;1.0;non-synonymous	C;HOMO;54;1.0;non-synonymous	C;HOMO;53;1.0;non-synonymous	-;-;-;-;-	Ortholog of C. albicans SC5314 : C2_06930C_A, C. dubliniensis CD36 : Cd36_21220, Candida tenuis NRRL Y-1498 : CANTEDRAFT_127772 and Candida orthopsilosis Co 90-125 : CORT_0C06120
Contig006372_C_parapsilosis_CDC317:1555340	C	exonic	CPAR2_406950	T161M	T;HOMO;34;1.0;non-synonymous	-;-;-;-;-	T;HOMO;31;1.0;non-synonymous	-;-;-;-;-	Ortholog(s) have role in purine nucleobase catabolic process
Contig006372_C_parapsilosis_CDC317:1618243	G	exonic	CPAR2_407250	L176F	A;HOMO;50;1.0;non-synonymous	A;HOMO;71;1.0;non-synonymous	A;HOMO;46;1.0;non-synonymous	-;-;-;-;-	Has domain(s) with predicted transporter activity, role in transmembrane transport and integral component of membrane localization
Contig006372_C_parapsilosis_CDC317:1626727	A	intergenic	-	-	-;-;-;-;-	C;HOMO;47;1.0;-	-;-;-;-;-	-;-;-;-;-	-
Contig006372_C_parapsilosis_CDC317:1627217	A	intergenic	-	-	G;HOMO;57;1.0;-	G;HOMO;50;1.0;-	G;HOMO;48;1.0;-	-;-;-;-;-	-
Contig006372_C_parapsilosis_CDC317:1631156	C	exonic	CPAR2_407300	C151C	T;HETERO;118;0.12;synonymous	T;HETERO;93;0.23;synonymous	T;HETERO;75;0.21;synonymous	-;-;-;-;-	Has domain(s) with predicted transporter activity, role in transmembrane transport and integral component of membrane localization
Contig006372_C_parapsilosis_CDC317:1631163	G	exonic	CPAR2_407300	V154I	A;HETERO;121;0.13;non-synonymous	A;HETERO;93;0.23;non-synonymous	A;HETERO;78;0.22;non-synonymous	-;-;-;-;-	Has domain(s) with predicted transporter activity, role in transmembrane transport and integral component of membrane localization
Contig006372_C_parapsilosis_CDC317:1655328	T	intergenic	-	-	C;HOMO;39;1.0;-	C;HOMO;38;1.0;-	-;-;-;-;-	-;-;-;-;-	-
Contig006372_C_parapsilosis_CDC317:1698177	G	intergenic	-	-	C;HOMO;53;0.98;-	C;HOMO;36;0.94;-	C;HOMO;35;0.97;-	-;-;-;-;-	-
Contig006372_C_parapsilosis_CDC317:1703951	G	intergenic	-	-	A;HOMO;59;1.0;-	A;HOMO;52;1.0;-	A;HOMO;61;1.0;-	-;-;-;-;-	-
Contig006372_C_parapsilosis_CDC317:1705233	T	exonic	CPAR2_407600	T313T	C;HOMO;45;1.0;synonymous	-;-;-;-;-	-;-;-;-;-	-;-;-;-;-	Ortholog(s) have iron ion transmembrane transporter activity, role in iron ion homeostasis, mitochondrial iron ion transport and mitochondrial inner membrane, plasma membrane localization
Contig006372_C_parapsilosis_CDC317:1710081	G	exonic	CPAR2_407630	L1180F	A;HOMO;109;1.0;non-synonymous	A;HOMO;99;1.0;non-synonymous	A;HOMO;81;0.99;non-synonymous	-;-;-;-;-	Has domain(s) with predicted ATP binding, protein serine/threonine kinase activity and role in protein phosphorylation
Contig006372_C_parapsilosis_CDC317:1715331	C	intergenic	-	-	T;HOMO;59;1.0;-	T;HOMO;59;1.0;-	-;-;-;-;-	T;HOMO;42;1.0;-	-
Contig006372_C_parapsilosis_CDC317:1737507	A	exonic	CPAR2_407740	E196E	G;HOMO;86;1.0;synonymous	G;HOMO;52;1.0;synonymous	G;HOMO;54;1.0;synonymous	-;-;-;-;-	Ortholog(s) have role in transcription by RNA polymerase II and transcription factor TFIID complex localization
Contig006372_C_parapsilosis_CDC317:1780328	C	intergenic	-	-	T;HETERO;40;0.28;-	-;-;-;-;-	-;-;-;-;-	-;-;-;-;-	-
mito_C_parapsilosis_CDC317:2081	C	exonic	CapafMp02	G305S	T;HOMO;54;1.0;non-synonymous	T;HOMO;55;1.0;non-synonymous	T;HOMO;51;1.0;non-synonymous	-;-;-;-;-	Has domain(s) with predicted NADH dehydrogenase (ubiquinone) activity and role in ATP synthesis coupled electron transport

## Sheet: FLV_VOR_POS-Exonic-non_synonymo
#Coord	Ref	Genomic_region	Gene	AA_change	VOR_S5	POS_S7	FLV_S6	CLIB_S4	Function
Contig005504_C_parapsilosis_CDC317:103577	T	exonic	CPAR2_600430	V759E	A;HETERO;115;0.53;non-synonymous	A;HETERO;62;0.63;non-synonymous	A;HETERO;55;0.73;non-synonymous	-;-;-;-;-	Ortholog of Debaryomyces hansenii CBS767 : DEHA2C12716g
Contig005504_C_parapsilosis_CDC317:103610	A	exonic	CPAR2_600430	E770A	C;HETERO;122;0.19;non-synonymous	C;HETERO;59;0.2;non-synonymous	C;HETERO;52;0.21;non-synonymous	-;-;-;-;-	Ortholog of Debaryomyces hansenii CBS767 : DEHA2C12716g
Contig005504_C_parapsilosis_CDC317:177602	G	exonic	CPAR2_600670	S289N	A;HOMO;135;1.0;non-synonymous	A;HOMO;72;1.0;non-synonymous	A;HOMO;88;1.0;non-synonymous	-;-;-;-;-	Ortholog(s) have role in maintenance of rDNA, meiotic attachment of telomere to nuclear envelope, mitotic sister chromatid segregation, nuclear inner membrane organization
Contig005504_C_parapsilosis_CDC317:395084	A	exonic	CPAR2_601600	K594E	G;HOMO;60;1.0;non-synonymous	G;HOMO;36;1.0;non-synonymous	G;HOMO;52;1.0;non-synonymous	-;-;-;-;-	Ortholog(s) have guanyl-nucleotide exchange factor activity, ubiquitin binding activity
Contig005504_C_parapsilosis_CDC317:513610	G	exonic	CPAR2_602170	P22T	T;HOMO;44;1.0;non-synonymous	-;-;-;-;-	T;HOMO;35;1.0;non-synonymous	-;-;-;-;-	Ortholog(s) have structural constituent of ribosome activity and mitochondrial small ribosomal subunit localization
Contig005504_C_parapsilosis_CDC317:641476	C	exonic	CPAR2_602710	P12S	T;HOMO;90;1.0;non-synonymous	T;HOMO;55;1.0;non-synonymous	T;HOMO;42;1.0;non-synonymous	-;-;-;-;-	Ortholog of C. albicans SC5314 : C6_01330C_A, C. dubliniensis CD36 : Cd36_61450, Candida tenuis NRRL Y-1498 : cten_CGOB_00240 and Pichia stipitis Pignal : psti_CGOB_00191
Contig005504_C_parapsilosis_CDC317:747769	T	exonic	CPAR2_603140	I47V	C;HOMO;105;1.0;non-synonymous	C;HOMO;56;1.0;non-synonymous	C;HOMO;89;1.0;non-synonymous	-;-;-;-;-	Ortholog(s) have double-stranded DNA binding, ketol-acid reductoisomerase activity, role in branched-chain amino acid biosynthetic process, mitochondrial genome maintenance and mitochondrial nucleoid localization
Contig005504_C_parapsilosis_CDC317:893034	T	exonic	CPAR2_603800	T1182A	C;HETERO;36;0.14;non-synonymous	C;HETERO;44;0.25;non-synonymous	-;-;-;-;-	C;HETERO;31;0.26;non-synonymous	Has domain(s) with predicted ATP binding, ATPase activity, coupled to transmembrane movement of substances activity, role in drug export, transmembrane transport and integral component of membrane localization
Contig005569_C_parapsilosis_CDC317:28757	G	exonic	CPAR2_100150	C506Y	A;HOMO;69;1.0;non-synonymous	A;HOMO;71;1.0;non-synonymous	A;HOMO;108;1.0;non-synonymous	-;-;-;-;-	Ortholog(s) have ATP-dependent RNA helicase activity, second spliceosomal transesterification activity and role in generation of catalytic spliceosome for second transesterification step, spliceosomal complex disassembly
Contig005569_C_parapsilosis_CDC317:45253	T	exonic	CPAR2_100280	F4L	C;HOMO;39;1.0;non-synonymous	-;-;-;-;-	C;HOMO;48;1.0;non-synonymous	-;-;-;-;-	Ortholog(s) have fungal-type vacuole membrane localization
Contig005569_C_parapsilosis_CDC317:47983	T	exonic	CPAR2_100300	N488I	A;HOMO;68;1.0;non-synonymous	A;HOMO;41;0.98;non-synonymous	A;HOMO;70;1.0;non-synonymous	-;-;-;-;-	Ortholog(s) have carboxylic acid transmembrane transporter activity, role in NAD transport, quinolinic acid transmembrane transport and fungal-type vacuole, mitochondrion, plasma membrane localization
Contig005569_C_parapsilosis_CDC317:59353	A	exonic	CPAR2_100350	D293G	G;HOMO;81;1.0;non-synonymous	G;HOMO;70;1.0;non-synonymous	G;HOMO;121;0.99;non-synonymous	-;-;-;-;-	Ortholog of C. albicans SC5314 : C5_02310C_A, C. dubliniensis CD36 : Cd36_52120, Lodderomyces elongisporus NRLL YB-4239 : LELG_04105 and Candida orthopsilosis Co 90-125 : CORT_0F00450
Contig005569_C_parapsilosis_CDC317:137195	A	exonic	CPAR2_100740	S7P	G;HOMO;80;0.99;non-synonymous	G;HOMO;68;1.0;non-synonymous	G;HOMO;89;1.0;non-synonymous	-;-;-;-;-	Ortholog(s) have cyclin-dependent protein serine/threonine kinase regulator activity
Contig005569_C_parapsilosis_CDC317:203551	GGGGCTTGTCTGAGTTGGGCTTGTCTGAGTTGGGCTTGTCTGAGTTG	exonic	CPAR2_101080	PRTDSTRTDSTRTDST515PRTDSTRTDSTRTDSI	GGGGCTTGTCTGAGTTGGGCTTGTCTGAGTTGGGCTTGTCTGAGTTA;HETERO;58;0.69;non-synonymous	GGGGCTTGTCTGAGTTGGGCTTGTCTGAGTTGGGCTTGTCTGAGTTA;HETERO;63;0.73;non-synonymous	-;-;-;-;-	-;-;-;-;-	Ortholog(s) have role in fungal-type cell wall organization
Contig005569_C_parapsilosis_CDC317:283213	C	exonic	CPAR2_101400	R153W	T;HOMO;57;1.0;non-synonymous	T;HOMO;37;0.97;non-synonymous	T;HOMO;69;0.99;non-synonymous	-;-;-;-;-	Ortholog(s) have GTPase activity, guanyl nucleotide binding activity
Contig005569_C_parapsilosis_CDC317:283337	C	exonic	CPAR2_101400	P194L	T;HOMO;89;0.99;non-synonymous	T;HOMO;53;1.0;non-synonymous	T;HOMO;100;1.0;non-synonymous	-;-;-;-;-	Ortholog(s) have GTPase activity, guanyl nucleotide binding activity
Contig005569_C_parapsilosis_CDC317:351602	T	exonic	CPAR2_101640	K122E	C;HETERO;142;0.23;non-synonymous	C;HETERO;114;0.27;non-synonymous	C;HETERO;165;0.15;non-synonymous	-;-;-;-;-	Protein of unknown function
Contig005569_C_parapsilosis_CDC317:351629	T	exonic	CPAR2_101640	N113D	C;HETERO;124;0.15;non-synonymous	C;HETERO;110;0.2;non-synonymous	C;HETERO;158;0.11;non-synonymous	-;-;-;-;-	Protein of unknown function
Contig005569_C_parapsilosis_CDC317:355260	A	exonic	CPAR2_101660	F230S	G;HETERO;65;0.46;non-synonymous	G;HETERO;39;0.56;non-synonymous	G;HETERO;45;0.69;non-synonymous	-;-;-;-;-	Ortholog(s) have ATPase activator activity, RNA binding activity
Contig005569_C_parapsilosis_CDC317:425815	T	exonic	CPAR2_101890	L360F	A;HOMO;35;1.0;non-synonymous	A;HOMO;31;1.0;non-synonymous	A;HOMO;40;0.95;non-synonymous	-;-;-;-;-	Protein of unknown function
Contig005569_C_parapsilosis_CDC317:436193	C	exonic	CPAR2_101940	E2327K	T;HETERO;69;0.42;non-synonymous	T;HETERO;61;0.41;non-synonymous	T;HETERO;79;0.43;non-synonymous	-;-;-;-;-	Ortholog(s) have mRNA binding activity
Contig005569_C_parapsilosis_CDC317:610983	G	exonic	CPAR2_102660	T55I	A;HOMO;65;0.98;non-synonymous	A;HOMO;71;0.99;non-synonymous	A;HOMO;33;1.0;non-synonymous	-;-;-;-;-	Ortholog(s) have protein tag activity, role in protein neddylation and SCF ubiquitin ligase complex, cytoplasm localization
Contig005569_C_parapsilosis_CDC317:613676	G	exonic	CPAR2_102680	R464K	-;-;-;-;-	-;-;-;-;-	A;HOMO;36;1.0;non-synonymous	-;-;-;-;-	Ortholog(s) have pre-mRNA branch point binding activity, role in mRNA splicing, via spliceosome and commitment complex, cytosol localization
Contig005569_C_parapsilosis_CDC317:665675	A	exonic	CPAR2_102920	N537K	C;HOMO;73;1.0;non-synonymous	C;HOMO;77;1.0;non-synonymous	C;HOMO;76;1.0;non-synonymous	-;-;-;-;-	Ortholog of Candida tenuis NRRL Y-1498 : CANTEDRAFT_127364, Debaryomyces hansenii CBS767 : DEHA2B10076g, Pichia stipitis Pignal : PICST_29713 and Candida orthopsilosis Co 90-125 : CORT_0B04190
Contig005569_C_parapsilosis_CDC317:823882	C	exonic	CPAR2_103650	H554Y	T;HOMO;66;1.0;non-synonymous	T;HOMO;55;1.0;non-synonymous	T;HOMO;43;1.0;non-synonymous	-;-;-;-;-	Ortholog of C. albicans SC5314 : C2_07720C_A, Candida tenuis NRRL Y-1498 : CANTEDRAFT_115128, Debaryomyces hansenii CBS767 : DEHA2C08250g and Pichia stipitis Pignal : PICST_48898
Contig005569_C_parapsilosis_CDC317:1052565	A	exonic	CPAR2_104800	T654A	G;HOMO;76;1.0;non-synonymous	G;HOMO;65;1.0;non-synonymous	G;HOMO;74;1.0;non-synonymous	-;-;-;-;-	Ortholog(s) have GTPase activity, ribosome binding activity, role in positive regulation of translation and mitochondrial matrix, mitochondrial ribosome, nucleus localization
Contig005569_C_parapsilosis_CDC317:1177725	G	exonic	CPAR2_105430	G418E	A;HOMO;62;1.0;non-synonymous	A;HOMO;44;1.0;non-synonymous	A;HOMO;36;1.0;non-synonymous	-;-;-;-;-	Ortholog(s) have homocitrate synthase activity, role in lysine biosynthetic process via aminoadipic acid and nucleus localization
Contig005569_C_parapsilosis_CDC317:1207930	C	exonic	CPAR2_105550	D14Y	-;-;-;-;-	A;HOMO;87;1.0;non-synonymous	-;-;-;-;-	-;-;-;-;-	C-5 sterol desaturase involved in ergosterol biosynthesis, mutations confer resistance to azoles and echinocandins
Contig005569_C_parapsilosis_CDC317:1441062	A	exonic	CPAR2_106700	I446V	G;HOMO;33;1.0;non-synonymous	G;HOMO;36;1.0;non-synonymous	-;-;-;-;-	-;-;-;-;-	Has domain(s) with predicted amino acid transmembrane transporter activity, role in amino acid transmembrane transport and integral component of membrane localization
Contig005569_C_parapsilosis_CDC317:1450290	T	exonic	CPAR2_106760	S9P	C;HOMO;41;1.0;non-synonymous	C;HOMO;44;1.0;non-synonymous	C;HOMO;48;1.0;non-synonymous	-;-;-;-;-	Ortholog(s) have cystathionine beta-synthase activity, mRNA binding activity
Contig005569_C_parapsilosis_CDC317:1451492	C	exonic	CPAR2_106760	N409K	G;HOMO;85;1.0;non-synonymous	G;HOMO;68;1.0;non-synonymous	G;HOMO;52;1.0;non-synonymous	-;-;-;-;-	Ortholog(s) have cystathionine beta-synthase activity, mRNA binding activity
Contig005569_C_parapsilosis_CDC317:1505918	A	exonic	CPAR2_107080	E975G	G;HOMO;40;1.0;non-synonymous	G;HOMO;40;1.0;non-synonymous	G;HOMO;43;1.0;non-synonymous	-;-;-;-;-	Ortholog(s) have phosphatidylinositol deacylase activity
Contig005569_C_parapsilosis_CDC317:1623228	C	exonic	CPAR2_107680	C1432F	A;HOMO;35;1.0;non-synonymous	A;HOMO;45;0.98;non-synonymous	A;HOMO;37;1.0;non-synonymous	-;-;-;-;-	Ortholog(s) have ubiquitin binding activity and role in cellular response to starvation, positive regulation of conjugation with cellular fusion, regulation of cell growth
Contig005569_C_parapsilosis_CDC317:1714026	T	exonic	CPAR2_108130	L222P	C;HOMO;55;1.0;non-synonymous	C;HOMO;37;0.97;non-synonymous	-;-;-;-;-	C;HOMO;32;1.0;non-synonymous	Ortholog of Candida orthopsilosis Co 90-125 : CORT_0B09300
Contig005569_C_parapsilosis_CDC317:1810008	G	exonic	CPAR2_108570	S130L	A;HETERO;86;0.51;non-synonymous	-;-;-;-;-	A;HETERO;86;0.41;non-synonymous	A;HETERO;53;0.55;non-synonymous	Ortholog(s) have RNA polymerase II transcription factor activity, sequence-specific DNA binding, sequence-specific DNA binding activity
Contig005569_C_parapsilosis_CDC317:1911871	A	exonic	CPAR2_109090	F950S	G;HOMO;62;1.0;non-synonymous	G;HOMO;54;1.0;non-synonymous	G;HOMO;63;0.98;non-synonymous	-;-;-;-;-	Ortholog(s) have ribonuclease P activity and role in cytoplasmic translation, mRNA processing, mitochondrion organization, positive regulation of transcription by RNA polymerase II, tRNA 5'-leader removal
Contig005569_C_parapsilosis_CDC317:1911960	G	exonic	CPAR2_109090	N920K	C;HOMO;31;1.0;non-synonymous	-;-;-;-;-	-;-;-;-;-	-;-;-;-;-	Ortholog(s) have ribonuclease P activity and role in cytoplasmic translation, mRNA processing, mitochondrion organization, positive regulation of transcription by RNA polymerase II, tRNA 5'-leader removal
Contig005569_C_parapsilosis_CDC317:2213976	AACAGCCAATGCAACAGCCAATGCAACAGCCAATGCCA	exonic	CPAR2_110390	QQPMQQPMQQPMP1011QQPMQQPMQQPMQ	AACAGCCAATGCAACAGCCAATGCAACAGCCAATGCAA;HOMO;33;0.73;non-synonymous	-;-;-;-;-	-;-;-;-;-	-;-;-;-;-	Ortholog(s) have role in adhesion of symbiont to host, cell adhesion, establishment of cell polarity, regulation of transcription, DNA-templated and cellular bud neck, cellular bud tip, mitochondrion, plasma membrane localization
Contig005569_C_parapsilosis_CDC317:2220497	T	exonic	CPAR2_110430	H18Q	A;HOMO;33;1.0;non-synonymous	-;-;-;-;-	A;HOMO;31;1.0;non-synonymous	-;-;-;-;-	Has domain(s) with predicted NAD binding, oxidoreductase activity, acting on the CH-OH group of donors, NAD or NADP as acceptor activity and role in oxidation-reduction process
Contig005569_C_parapsilosis_CDC317:2221140	G	exonic	CPAR2_110430	A233S	T;HOMO;37;1.0;non-synonymous	T;HOMO;43;1.0;non-synonymous	T;HOMO;38;1.0;non-synonymous	-;-;-;-;-	Has domain(s) with predicted NAD binding, oxidoreductase activity, acting on the CH-OH group of donors, NAD or NADP as acceptor activity and role in oxidation-reduction process
Contig005806_C_parapsilosis_CDC317:13640	G	exonic	CPAR2_300070	A205V	-;-;-;-;-	-;-;-;-;-	A;HOMO;36;1.0;non-synonymous	-;-;-;-;-	Ortholog(s) have ATP-dependent 5'-3' DNA helicase activity, damaged DNA binding activity
Contig005806_C_parapsilosis_CDC317:22881	G	exonic	CPAR2_300110	P208S	A;HETERO;136;0.21;non-synonymous	A;HETERO;147;0.18;non-synonymous	A;HETERO;154;0.16;non-synonymous	-;-;-;-;-	Putative membrane protein, member of the CFEM family
Contig005806_C_parapsilosis_CDC317:22886	A	exonic	CPAR2_300110	V206E	T;HETERO;139;0.23;non-synonymous	T;HETERO;149;0.19;non-synonymous	T;HETERO;156;0.17;non-synonymous	-;-;-;-;-	Putative membrane protein, member of the CFEM family
Contig005806_C_parapsilosis_CDC317:51188	G	exonic	CPAR2_300250	A453S	T;HOMO;45;1.0;non-synonymous	T;HOMO;47;1.0;non-synonymous	T;HOMO;42;1.0;non-synonymous	-;-;-;-;-	Ortholog(s) have RNA polymerase II regulatory region sequence-specific DNA binding, transcriptional repressor activity, RNA polymerase II transcription factor binding activity
Contig005806_C_parapsilosis_CDC317:56162	G	exonic	CPAR2_300280	A125T	A;HOMO;58;1.0;non-synonymous	A;HOMO;58;1.0;non-synonymous	A;HOMO;38;1.0;non-synonymous	-;-;-;-;-	Ortholog of C. albicans SC5314 : C7_01010W_A, C. dubliniensis CD36 : Cd36_70940, Debaryomyces hansenii CBS767 : DEHA2F22220g and Pichia stipitis Pignal : PICST_32459
Contig005806_C_parapsilosis_CDC317:74048	T	exonic	CPAR2_300350	V369A	C;HOMO;58;0.97;non-synonymous	C;HOMO;53;1.0;non-synonymous	C;HOMO;40;1.0;non-synonymous	-;-;-;-;-	Has domain(s) with predicted ferrous iron binding, oxidoreductase activity and role in cellular aromatic compound metabolic process
Contig005806_C_parapsilosis_CDC317:133226	C	exonic	CPAR2_300710	H593N	A;HETERO;57;0.33;non-synonymous	A;HETERO;89;0.52;non-synonymous	A;HETERO;93;0.4;non-synonymous	-;-;-;-;-	Ortholog(s) have telomeric DNA binding activity
Contig005806_C_parapsilosis_CDC317:333074	G	exonic	CPAR2_301440	P200L	A;HETERO;79;0.48;non-synonymous	A;HETERO;79;0.46;non-synonymous	A;HETERO;67;0.45;non-synonymous	-;-;-;-;-	Ortholog of Pichia stipitis Pignal : PICST_60535 and Candida orthopsilosis Co 90-125 : CORT_0H01440
Contig005806_C_parapsilosis_CDC317:379627	T	exonic	CPAR2_301640	K576R	C;HOMO;48;1.0;non-synonymous	C;HOMO;72;0.99;non-synonymous	C;HOMO;64;1.0;non-synonymous	-;-;-;-;-	Ortholog(s) have role in arginine transport and plasma membrane localization
Contig005806_C_parapsilosis_CDC317:379658	T	exonic	CPAR2_301640	T566S	A;HOMO;57;0.98;non-synonymous	A;HOMO;71;1.0;non-synonymous	A;HOMO;73;1.0;non-synonymous	-;-;-;-;-	Ortholog(s) have role in arginine transport and plasma membrane localization
Contig005806_C_parapsilosis_CDC317:406715	C	exonic	CPAR2_301750	L200V	-;-;-;-;-	G;HOMO;32;1.0;non-synonymous	-;-;-;-;-	-;-;-;-;-	Has domain(s) with predicted role in transmembrane transport and integral component of membrane localization
Contig005806_C_parapsilosis_CDC317:512495	T	exonic	CPAR2_302130	D29E	G;HOMO;43;1.0;non-synonymous	G;HOMO;60;1.0;non-synonymous	G;HOMO;48;1.0;non-synonymous	-;-;-;-;-	Protein of unknown function
Contig005806_C_parapsilosis_CDC317:513349	T	exonic	CPAR2_302130	M314T	C;HOMO;69;0.96;non-synonymous	C;HETERO;49;0.84;non-synonymous	C;HOMO;36;0.89;non-synonymous	-;-;-;-;-	Protein of unknown function
Contig005806_C_parapsilosis_CDC317:629210	G	exonic	CPAR2_302590	V173I	A;HETERO;94;0.16;non-synonymous	-;-;-;-;-	A;HETERO;100;0.21;non-synonymous	-;-;-;-;-	Ortholog of Lodderomyces elongisporus NRLL YB-4239 : LELG_03791, Candida orthopsilosis Co 90-125 : CORT_0E04750 and Spathaspora passalidarum NRRL Y-27907 : SPAPADRAFT_66706
Contig005806_C_parapsilosis_CDC317:786807	C	exonic	CPAR2_303350	S10L	T;HOMO;64;1.0;non-synonymous	T;HOMO;47;1.0;non-synonymous	T;HOMO;64;1.0;non-synonymous	-;-;-;-;-	Ortholog(s) have role in ER to Golgi vesicle-mediated transport and COPII-coated ER to Golgi transport vesicle, integral component of Golgi membrane, integral component of endoplasmic reticulum membrane localization
Contig005806_C_parapsilosis_CDC317:799017	G	exonic	CPAR2_303410	R202H	A;HETERO;100;0.51;non-synonymous	A;HETERO;80;0.54;non-synonymous	A;HETERO;75;0.6;non-synonymous	-;-;-;-;-	Ortholog(s) have role in ascospore formation, cellular response to alkaline pH, cellular response to lithium ion and cellular response to neutral pH, more
Contig005806_C_parapsilosis_CDC317:883932	G	exonic	CPAR2_303790	A1078V	-;-;-;-;-	A;HETERO;65;0.14;non-synonymous	A;HETERO;41;0.12;non-synonymous	A;HETERO;48;0.19;non-synonymous	Ortholog of Candida orthopsilosis Co 90-125 : CORT_0E05950
Contig005806_C_parapsilosis_CDC317:886293	T	exonic	CPAR2_303790	E291A	G;HETERO;110;0.21;non-synonymous	-;-;-;-;-	G;HETERO;100;0.16;non-synonymous	-;-;-;-;-	Ortholog of Candida orthopsilosis Co 90-125 : CORT_0E05950
Contig005807_C_parapsilosis_CDC317:36838	T	exonic	CPAR2_800160	T305P	G;HETERO;108;0.44;non-synonymous	-;-;-;-;-	G;HETERO;87;0.51;non-synonymous	G;HETERO;80;0.54;non-synonymous	Ortholog(s) have protein kinase regulator activity
Contig005807_C_parapsilosis_CDC317:142590	T	exonic	CPAR2_800540	T19A	C;HETERO;93;0.46;non-synonymous	-;-;-;-;-	C;HETERO;97;0.58;non-synonymous	C;HETERO;88;0.49;non-synonymous	Ortholog(s) have H3 histone acetyltransferase activity, role in regulation of carbohydrate utilization, regulation of transcription by RNA polymerase II and nucleus localization
Contig005807_C_parapsilosis_CDC317:155579	A	exonic	CPAR2_800590	T736S	T;HOMO;45;1.0;non-synonymous	-;-;-;-;-	T;HOMO;45;1.0;non-synonymous	-;-;-;-;-	Ortholog(s) have cytoskeletal protein binding activity and role in cell separation after cytokinesis, establishment or maintenance of cell polarity
Contig005807_C_parapsilosis_CDC317:420496	A	exonic	CPAR2_801810	S1196P	G;HOMO;78;1.0;non-synonymous	G;HOMO;60;1.0;non-synonymous	G;HOMO;63;1.0;non-synonymous	-;-;-;-;-	Ortholog(s) have guanyl-nucleotide exchange factor activity, role in Golgi to endosome transport, endocytosis, protein targeting to vacuole and early endosome membrane, extrinsic component of membrane, trans-Golgi network localization
Contig005807_C_parapsilosis_CDC317:438567	T	exonic	CPAR2_801880	K6R	C;HOMO;92;0.99;non-synonymous	C;HOMO;78;1.0;non-synonymous	C;HOMO;43;1.0;non-synonymous	-;-;-;-;-	Ortholog(s) have RNA binding activity and cell surface, cytosolic large ribosomal subunit, hyphal cell wall, preribosome, large subunit precursor localization
Contig005807_C_parapsilosis_CDC317:455538	T	exonic	CPAR2_801950	N410S	C;HOMO;89;1.0;non-synonymous	C;HOMO;40;1.0;non-synonymous	C;HOMO;57;1.0;non-synonymous	-;-;-;-;-	Ortholog(s) have SUMO-specific isopeptidase activity, role in G2/M transition of mitotic cell cycle, protein desumoylation and nuclear envelope, nuclear pore, nucleolus localization
Contig005807_C_parapsilosis_CDC317:456028	G	exonic	CPAR2_801950	R247C	A;HETERO;69;0.42;non-synonymous	-;-;-;-;-	A;HETERO;52;0.48;non-synonymous	A;HETERO;32;0.47;non-synonymous	Ortholog(s) have SUMO-specific isopeptidase activity, role in G2/M transition of mitotic cell cycle, protein desumoylation and nuclear envelope, nuclear pore, nucleolus localization
Contig005807_C_parapsilosis_CDC317:463852	T	exonic	CPAR2_801990	Q394R	C;HETERO;95;0.56;non-synonymous	-;-;-;-;-	C;HETERO;58;0.47;non-synonymous	C;HETERO;57;0.54;non-synonymous	Ortholog(s) have cyclin-dependent protein serine/threonine kinase inhibitor activity and role in negative regulation of cyclin-dependent protein serine/threonine kinase activity involved in G1/S transition of mitotic cell cycle
Contig005807_C_parapsilosis_CDC317:477942	G	exonic	CPAR2_802020	A684T	A;HETERO;105;0.57;non-synonymous	-;-;-;-;-	A;HETERO;94;0.44;non-synonymous	A;HETERO;68;0.54;non-synonymous	Ortholog(s) have role in mitochondrial translation and mitochondrion localization
Contig005807_C_parapsilosis_CDC317:532487	A	exonic	CPAR2_802370	I252N	T;HETERO;47;0.49;non-synonymous	-;-;-;-;-	T;HETERO;37;0.59;non-synonymous	-;-;-;-;-	Ortholog(s) have SNAP receptor activity, role in transport and endosome localization
Contig005807_C_parapsilosis_CDC317:564373	C	exonic	CPAR2_802530	P7S	T;HETERO;108;0.57;non-synonymous	-;-;-;-;-	T;HETERO;95;0.46;non-synonymous	T;HETERO;69;0.45;non-synonymous	Ortholog of C. albicans SC5314 : CR_03080C_A, C. dubliniensis CD36 : Cd36_28190, Candida tenuis NRRL Y-1498 : CANTEDRAFT_109615 and Debaryomyces hansenii CBS767 : DEHA2A12650g
Contig005807_C_parapsilosis_CDC317:592805	G	exonic	CPAR2_802670	P861T	T;HETERO;44;0.25;non-synonymous	T;HETERO;31;0.26;non-synonymous	T;HETERO;64;0.22;non-synonymous	-;-;-;-;-	Ortholog(s) have ATP-dependent RNA helicase activity
Contig005807_C_parapsilosis_CDC317:592874	G	exonic	CPAR2_802670	P838T	T;HETERO;40;0.15;non-synonymous	T;HETERO;32;0.16;non-synonymous	T;HETERO;73;0.18;non-synonymous	-;-;-;-;-	Ortholog(s) have ATP-dependent RNA helicase activity
Contig005807_C_parapsilosis_CDC317:603176	C	exonic	CPAR2_802710	C329Y	T;HETERO;91;0.53;non-synonymous	-;-;-;-;-	T;HETERO;99;0.52;non-synonymous	T;HETERO;47;0.57;non-synonymous	Has domain(s) with predicted role in transmembrane transport and integral component of membrane localization
Contig005807_C_parapsilosis_CDC317:697451	T	exonic	CPAR2_803170	Q694H	A;HETERO;108;0.41;non-synonymous	-;-;-;-;-	A;HETERO;73;0.42;non-synonymous	A;HETERO;48;0.48;non-synonymous	Ortholog(s) have ubiquitin-protein transferase activity
Contig005807_C_parapsilosis_CDC317:712236	T	exonic	CPAR2_803210	T1108A	C;HETERO;112;0.56;non-synonymous	-;-;-;-;-	C;HETERO;110;0.52;non-synonymous	C;HETERO;61;0.44;non-synonymous	Ortholog(s) have role in endocytosis, protein localization, retrograde transport, endosome to Golgi and AP-1 adaptor complex, endocytic vesicle, nucleus, ribosome localization
Contig005807_C_parapsilosis_CDC317:732131	A	exonic	CPAR2_803280	S272T	T;HETERO;109;0.56;non-synonymous	-;-;-;-;-	T;HETERO;87;0.39;non-synonymous	T;HETERO;65;0.45;non-synonymous	Ortholog(s) have cytoplasm localization
Contig005807_C_parapsilosis_CDC317:739548	C	exonic	CPAR2_803330	V111F	A;HETERO;96;0.59;non-synonymous	-;-;-;-;-	A;HETERO;74;0.43;non-synonymous	A;HETERO;81;0.51;non-synonymous	Ortholog(s) have RNA polymerase III type 1 promoter sequence-specific DNA binding, RNA polymerase III type 2 promoter sequence-specific DNA binding, chromatin insulator sequence binding and tDNA binding, more
Contig005807_C_parapsilosis_CDC317:744800	G	exonic	CPAR2_803350	A1036T	A;HETERO;124;0.47;non-synonymous	A;HOMO;132;1.0;non-synonymous	A;HETERO;84;0.45;non-synonymous	-;-;-;-;-	Ortholog(s) have role in fungal-type cell wall organization, intracellular protein transport, regulation of vacuole organization, response to pH
Contig005807_C_parapsilosis_CDC317:761153	A	exonic	CPAR2_803440	I267T	G;HOMO;79;1.0;non-synonymous	G;HOMO;66;1.0;non-synonymous	G;HOMO;60;1.0;non-synonymous	-;-;-;-;-	Ortholog(s) have role in chromosome segregation, nuclear protein quality control by the ubiquitin-proteasome system, proteasome localization and nucleus localization
Contig005807_C_parapsilosis_CDC317:777723	C	exonic	CPAR2_803510	T124N	A;HOMO;61;1.0;non-synonymous	A;HOMO;43;1.0;non-synonymous	A;HOMO;42;1.0;non-synonymous	-;-;-;-;-	Ortholog(s) have inorganic diphosphatase activity, role in aerobic respiration and mitochondrion localization
Contig005807_C_parapsilosis_CDC317:792389	G	exonic	CPAR2_803570	S716N	A;HETERO;75;0.4;non-synonymous	-;-;-;-;-	A;HETERO;73;0.53;non-synonymous	A;HETERO;60;0.68;non-synonymous	Ortholog(s) have lipid binding activity, role in endoplasmic reticulum membrane organization, regulation of phosphatidylinositol dephosphorylation and cortical endoplasmic reticulum, mitochondrion, plasma membrane localization
Contig005807_C_parapsilosis_CDC317:833163	C	exonic	CPAR2_803760	T436I	T;HETERO;72;0.47;non-synonymous	-;-;-;-;-	T;HETERO;73;0.45;non-synonymous	T;HETERO;57;0.39;non-synonymous	Neutral trehalase involved in trehalose catabolism
Contig005807_C_parapsilosis_CDC317:840542	G	exonic	CPAR2_803790	G861E	A;HETERO;86;0.55;non-synonymous	-;-;-;-;-	A;HETERO;75;0.49;non-synonymous	-;-;-;-;-	Ortholog(s) have cyclin-dependent protein serine/threonine kinase inhibitor activity
Contig005807_C_parapsilosis_CDC317:842639	C	exonic	CPAR2_803800	M477I	T;HETERO;99;0.54;non-synonymous	-;-;-;-;-	T;HETERO;61;0.43;non-synonymous	T;HETERO;66;0.38;non-synonymous	Ortholog(s) have role in endocytosis and actin cortical patch, cellular bud neck, cytoplasm localization
Contig005807_C_parapsilosis_CDC317:920053	T	exonic	CPAR2_804090	T389P	G;HOMO;95;1.0;non-synonymous	G;HOMO;77;0.99;non-synonymous	G;HOMO;81;1.0;non-synonymous	-;-;-;-;-	Ortholog(s) have aminopeptidase activity, epoxide hydrolase activity, role in cellular lipid metabolic process, protein catabolic process and cytoplasm, nucleus localization
Contig005807_C_parapsilosis_CDC317:980017	A	exonic	CPAR2_804450	I1557T	G;HOMO;76;1.0;non-synonymous	G;HOMO;69;1.0;non-synonymous	G;HOMO;59;0.98;non-synonymous	-;-;-;-;-	Ortholog(s) have role in histone deacetylation, negative regulation of meiotic nuclear division and Set3 complex localization
Contig005807_C_parapsilosis_CDC317:1075909	C	exonic	CPAR2_804790	R213Q	T;HOMO;90;0.99;non-synonymous	T;HOMO;73;0.99;non-synonymous	T;HOMO;73;0.99;non-synonymous	-;-;-;-;-	Ortholog(s) have phosphatidylinositol transporter activity
Contig005807_C_parapsilosis_CDC317:1109091	C	exonic	CPAR2_804980	M202I	A;HOMO;83;1.0;non-synonymous	A;HOMO;78;1.0;non-synonymous	A;HOMO;92;1.0;non-synonymous	-;-;-;-;-	Ortholog(s) have ATPase activity, coupled to transmembrane movement of substances activity, role in fatty acid transmembrane transport and integral component of peroxisomal membrane localization
Contig005807_C_parapsilosis_CDC317:1187070	G	exonic	CPAR2_805290	R473I	T;HOMO;66;0.98;non-synonymous	T;HOMO;52;1.0;non-synonymous	T;HOMO;57;1.0;non-synonymous	-;-;-;-;-	Dihydrolipoamide acetyltransferase component (E2) of pyruvate dehydrogenase complex, catalyzes the oxidative decarboxylation of pyruvate to acetyl-CoA, present in purified mitochondrial nucleoids
Contig005807_C_parapsilosis_CDC317:1223500	A	exonic	CPAR2_805450	V1526A	G;HETERO;32;0.53;non-synonymous	-;-;-;-;-	G;HETERO;31;0.35;non-synonymous	-;-;-;-;-	Ortholog(s) have actin binding, calmodulin binding activity
Contig005807_C_parapsilosis_CDC317:1461680	CC	exonic	CPAR2_806400	P744L	CT;HETERO;134;0.16;non-synonymous	CT;HETERO;102;0.25;non-synonymous	CT;HETERO;115;0.23;non-synonymous	-;-;-;-;-	Ortholog of Candida orthopsilosis Co 90-125 : CORT_0C02750
Contig005807_C_parapsilosis_CDC317:1465964	T	exonic	CPAR2_806400	S2172A	-;-;-;-;-	G;HETERO;55;0.27;non-synonymous	G;HETERO;62;0.19;non-synonymous	-;-;-;-;-	Ortholog of Candida orthopsilosis Co 90-125 : CORT_0C02750
Contig005807_C_parapsilosis_CDC317:1526850	G	exonic	CPAR2_806630	T119I	A;HOMO;63;1.0;non-synonymous	A;HOMO;60;1.0;non-synonymous	A;HOMO;70;1.0;non-synonymous	-;-;-;-;-	Protein of unknown function
Contig005807_C_parapsilosis_CDC317:1591720	C	exonic	CPAR2_806860	E3K	T;HOMO;42;1.0;non-synonymous	T;HOMO;33;1.0;non-synonymous	-;-;-;-;-	-;-;-;-;-	Ortholog(s) have microtubule binding activity and role in cell separation after cytokinesis, microtubule bundle formation, mitotic spindle elongation, spindle midzone assembly, spindle pole body separation
Contig005807_C_parapsilosis_CDC317:1609010	G	exonic	CPAR2_806970	G21D	A;HOMO;54;0.98;non-synonymous	A;HOMO;31;1.0;non-synonymous	A;HOMO;33;1.0;non-synonymous	-;-;-;-;-	Ortholog(s) have DNA binding, chromatin binding, histone deacetylase activity
Contig005807_C_parapsilosis_CDC317:1678237	A	exonic	CPAR2_807270	N394Y	T;HOMO;97;1.0;non-synonymous	-;-;-;-;-	-;-;-;-;-	-;-;-;-;-	Regulator of MDR1 transcription, expression increased in fluconazole and voriconazole resistant strains
Contig005807_C_parapsilosis_CDC317:1679479	G	exonic	CPAR2_807270	A808T	-;-;-;-;-	-;-;-;-;-	A;HOMO;64;1.0;non-synonymous	-;-;-;-;-	Regulator of MDR1 transcription, expression increased in fluconazole and voriconazole resistant strains
Contig005807_C_parapsilosis_CDC317:1763021	C	exonic	CPAR2_807580	S249N	T;HOMO;36;0.97;non-synonymous	T;HOMO;33;0.97;non-synonymous	-;-;-;-;-	-;-;-;-;-	Ortholog of C. albicans SC5314 : C3_04690C_A, C. dubliniensis CD36 : Cd36_84650, Candida tenuis NRRL Y-1498 : CANTEDRAFT_125158 and Debaryomyces hansenii CBS767 : DEHA2G13464g
Contig005807_C_parapsilosis_CDC317:1879733	A	exonic	CPAR2_808120	Y733D	C;HOMO;46;0.98;non-synonymous	C;HOMO;54;1.0;non-synonymous	C;HOMO;36;1.0;non-synonymous	-;-;-;-;-	Ortholog(s) have ferric-chelate reductase activity, role in cellular iron ion homeostasis, siderophore transport and fungal-type vacuole, plasma membrane localization
Contig005807_C_parapsilosis_CDC317:1958320	A	exonic	CPAR2_808470	I477V	G;HOMO;73;1.0;non-synonymous	G;HOMO;50;0.98;non-synonymous	G;HOMO;73;1.0;non-synonymous	-;-;-;-;-	Ortholog(s) have chromatin binding activity and role in DNA replication initiation, DNA unwinding involved in DNA replication, double-strand break repair via break-induced replication
Contig005807_C_parapsilosis_CDC317:1970462	A	exonic	CPAR2_808520	T617A	G;HOMO;53;0.98;non-synonymous	G;HOMO;44;1.0;non-synonymous	G;HOMO;61;1.0;non-synonymous	-;-;-;-;-	Ortholog of C. albicans SC5314 : C3_06740W_A, C. dubliniensis CD36 : Cd36_86710, Candida tenuis NRRL Y-1498 : CANTEDRAFT_113883 and Debaryomyces hansenii CBS767 : DEHA2F04510g
Contig005807_C_parapsilosis_CDC317:2047970	C	exonic	CPAR2_808880	A96T	T;HOMO;67;1.0;non-synonymous	T;HOMO;55;1.0;non-synonymous	T;HOMO;63;1.0;non-synonymous	-;-;-;-;-	Ortholog(s) have mRNA binding activity, role in 3'-UTR-mediated mRNA destabilization, mitochondrion organization and P-body, cytoplasmic stress granule, perinuclear region of cytoplasm localization
Contig005809_C_parapsilosis_CDC317:80183	C	exonic	CPAR2_200530	M13I	A;HOMO;59;0.98;non-synonymous	A;HOMO;77;1.0;non-synonymous	A;HOMO;67;1.0;non-synonymous	-;-;-;-;-	Protein of unknown function
Contig005809_C_parapsilosis_CDC317:126522	G	exonic	CPAR2_200770	A737V	A;HOMO;71;1.0;non-synonymous	A;HOMO;55;0.98;non-synonymous	A;HOMO;62;1.0;non-synonymous	-;-;-;-;-	Ortholog(s) have structural molecule activity and role in cellular protein complex assembly, cellular response to drug, conjugation with cellular fusion, histone acetylation
Contig005809_C_parapsilosis_CDC317:146287	A	exonic	CPAR2_200830	L252V	-;-;-;-;-	-;-;-;-;-	C;HOMO;33;1.0;non-synonymous	-;-;-;-;-	Has domain(s) with predicted amino acid transmembrane transporter activity, role in amino acid transmembrane transport and membrane localization
Contig005809_C_parapsilosis_CDC317:331037	T	exonic	CPAR2_201790	L371M	A;HOMO;66;1.0;non-synonymous	A;HOMO;34;1.0;non-synonymous	A;HOMO;62;0.98;non-synonymous	-;-;-;-;-	Ortholog(s) have role in vitamin transport and fungal-type vacuole, plasma membrane localization
Contig005809_C_parapsilosis_CDC317:491556	C	exonic	CPAR2_202580	V363L	A;HETERO;36;0.47;non-synonymous	-;-;-;-;-	-;-;-;-;-	-;-;-;-;-	Has domain(s) with predicted role in transmembrane transport and integral component of membrane localization
Contig005809_C_parapsilosis_CDC317:511071	C	exonic	CPAR2_202680	P18S	T;HOMO;47;0.98;non-synonymous	T;HOMO;44;1.0;non-synonymous	T;HOMO;43;1.0;non-synonymous	-;-;-;-;-	Ortholog(s) have role in cellular response to biotic stimulus, cellular response to starvation and filamentous growth of a population of unicellular organisms in response to biotic stimulus, more
Contig005809_C_parapsilosis_CDC317:662246	G	exonic	CPAR2_203320	V16L	C;HOMO;33;1.0;non-synonymous	-;-;-;-;-	-;-;-;-;-	-;-;-;-;-	Ortholog of C. albicans SC5314 : CR_05200C_A, C. dubliniensis CD36 : Cd36_30580, Candida tenuis NRRL Y-1498 : CANTEDRAFT_110518 and Debaryomyces hansenii CBS767 : DEHA2G24266g
Contig005809_C_parapsilosis_CDC317:704714	T	exonic	CPAR2_203520	M110V	C;HOMO;59;1.0;non-synonymous	C;HOMO;37;1.0;non-synonymous	C;HOMO;42;1.0;non-synonymous	-;-;-;-;-	Putative phosphogluconate dehydrogenase, binds human plasminogen and high-molecular-mass kininogen at cell surface
Contig005809_C_parapsilosis_CDC317:785896	T	exonic	CPAR2_203870	W473R	A;HOMO;71;1.0;non-synonymous	A;HOMO;42;0.98;non-synonymous	A;HOMO;50;0.98;non-synonymous	-;-;-;-;-	Ortholog(s) have amine transmembrane transporter activity, role in amine transport, ascospore wall assembly, plasma membrane acetate transport and cell periphery, prospore membrane localization
Contig005809_C_parapsilosis_CDC317:798974	C	exonic	CPAR2_203940	S235L	T;HOMO;64;1.0;non-synonymous	T;HOMO;58;1.0;non-synonymous	T;HOMO;50;1.0;non-synonymous	-;-;-;-;-	Ortholog of Pichia stipitis Pignal : PICST_68464 and Candida orthopsilosis Co 90-125 : CORT_0D04050
Contig005809_C_parapsilosis_CDC317:807480	A	exonic	CPAR2_203990	N266D	G;HOMO;54;1.0;non-synonymous	G;HOMO;58;1.0;non-synonymous	G;HOMO;50;1.0;non-synonymous	-;-;-;-;-	Ortholog(s) have transcriptional activator activity, RNA polymerase II proximal promoter sequence-specific DNA binding activity
Contig005809_C_parapsilosis_CDC317:810896	G	exonic	CPAR2_204000	V405I	A;HOMO;35;1.0;non-synonymous	-;-;-;-;-	A;HOMO;32;1.0;non-synonymous	-;-;-;-;-	Has domain(s) with predicted myosin binding activity
Contig005809_C_parapsilosis_CDC317:810957	G	exonic	CPAR2_204000	S425N	A;HOMO;35;1.0;non-synonymous	-;-;-;-;-	-;-;-;-;-	-;-;-;-;-	Has domain(s) with predicted myosin binding activity
Contig005809_C_parapsilosis_CDC317:811303	A	exonic	CPAR2_204000	I540M	G;HOMO;47;1.0;non-synonymous	G;HOMO;50;1.0;non-synonymous	G;HOMO;39;0.97;non-synonymous	-;-;-;-;-	Has domain(s) with predicted myosin binding activity
Contig005809_C_parapsilosis_CDC317:847253	T	exonic	CPAR2_204190	N177Y	A;HOMO;82;1.0;non-synonymous	A;HOMO;84;1.0;non-synonymous	A;HOMO;53;1.0;non-synonymous	-;-;-;-;-	Ortholog(s) have structural constituent of ribosome activity and mitochondrial inner membrane, mitochondrial large ribosomal subunit localization
Contig005809_C_parapsilosis_CDC317:852678	C	exonic	CPAR2_204220	S276N	T;HOMO;49;1.0;non-synonymous	T;HOMO;58;1.0;non-synonymous	T;HOMO;57;1.0;non-synonymous	-;-;-;-;-	Ortholog(s) have alkane 1-monooxygenase activity, oxygen binding activity and role in fatty acid omega-oxidation, lauric acid metabolic process
Contig005809_C_parapsilosis_CDC317:1012307	C	exonic	CPAR2_204980	A18S	A;HETERO;48;0.5;non-synonymous	A;HETERO;54;0.54;non-synonymous	A;HETERO;47;0.4;non-synonymous	-;-;-;-;-	Ortholog(s) have mRNA binding activity
Contig005809_C_parapsilosis_CDC317:1156806	A	exonic	CPAR2_205560	S140P	G;HOMO;31;1.0;non-synonymous	G;HOMO;32;1.0;non-synonymous	-;-;-;-;-	-;-;-;-;-	Has domain(s) with predicted catalytic activity and role in metabolic process
Contig005809_C_parapsilosis_CDC317:1158348	A	exonic	CPAR2_205570	S146A	C;HOMO;44;1.0;non-synonymous	C;HOMO;70;1.0;non-synonymous	C;HOMO;67;1.0;non-synonymous	-;-;-;-;-	Has domain(s) with predicted catalytic activity and role in metabolic process
Contig005809_C_parapsilosis_CDC317:1275715	G	exonic	CPAR2_206080	R1463C	A;HETERO;76;0.49;non-synonymous	A;HETERO;73;0.48;non-synonymous	A;HETERO;53;0.49;non-synonymous	-;-;-;-;-	Ortholog(s) have Ras guanyl-nucleotide exchange factor activity, role in axial cellular bud site selection, bipolar cellular bud site selection and cellular bud neck, hyphal tip, incipient cellular bud site localization
Contig005809_C_parapsilosis_CDC317:1318703	G	exonic	CPAR2_206240	R214Q	A;HOMO;86;1.0;non-synonymous	A;HOMO;71;1.0;non-synonymous	A;HOMO;81;1.0;non-synonymous	-;-;-;-;-	Ortholog(s) have role in cortical protein anchoring, cytogamy, regulation of termination of mating projection growth and endoplasmic reticulum, integral component of plasma membrane, mating projection tip localization
Contig005809_C_parapsilosis_CDC317:1417090	T	exonic	CPAR2_206690	N6S	C;HOMO;50;1.0;non-synonymous	C;HOMO;47;1.0;non-synonymous	C;HOMO;41;1.0;non-synonymous	-;-;-;-;-	Ortholog(s) have GTP binding, GTPase activity, ribosome binding, translation initiation factor activity, translation initiation factor binding activity
Contig005809_C_parapsilosis_CDC317:1898301	C	exonic	CPAR2_208860	A754S	A;HOMO;59;1.0;non-synonymous	A;HOMO;51;1.0;non-synonymous	A;HOMO;42;1.0;non-synonymous	-;-;-;-;-	Ortholog(s) have mRNA binding activity and role in maturation of 5.8S rRNA from tricistronic rRNA transcript (SSU-rRNA, 5.8S rRNA, LSU-rRNA), maturation of LSU-rRNA from tricistronic rRNA transcript (SSU-rRNA, 5.8S rRNA, LSU-rRNA)
Contig005809_C_parapsilosis_CDC317:1913640	T	exonic	CPAR2_208900	F507S	C;HOMO;59;1.0;non-synonymous	C;HOMO;53;0.98;non-synonymous	C;HOMO;39;1.0;non-synonymous	-;-;-;-;-	Has domain(s) with predicted role in response to stress and integral component of membrane localization
Contig005809_C_parapsilosis_CDC317:1942371	T	exonic	CPAR2_209030	I35T	C;HOMO;50;1.0;non-synonymous	C;HOMO;39;1.0;non-synonymous	C;HOMO;36;1.0;non-synonymous	-;-;-;-;-	Ortholog of C. albicans SC5314 : C1_07010W_A, C. dubliniensis CD36 : Cd36_06550, Candida tenuis NRRL Y-1498 : CANTEDRAFT_111035 and Debaryomyces hansenii CBS767 : DEHA2F25300g
Contig005809_C_parapsilosis_CDC317:2178519	C	exonic	CPAR2_210180	G103E	T;HOMO;90;1.0;non-synonymous	T;HOMO;73;0.99;non-synonymous	T;HOMO;52;1.0;non-synonymous	-;-;-;-;-	Ortholog(s) have translation release factor activity, codon specific activity and role in DNA-templated transcription, termination, asexual sporulation resulting in formation of a cellular spore, cytoplasmic translational termination
Contig005809_C_parapsilosis_CDC317:2227360	A	exonic	CPAR2_210390	K162R	G;HOMO;31;1.0;non-synonymous	G;HOMO;37;1.0;non-synonymous	-;-;-;-;-	-;-;-;-;-	Ortholog(s) have role in sphingoid catabolic process and endoplasmic reticulum localization
Contig005809_C_parapsilosis_CDC317:2405606	T	exonic	CPAR2_211300	K39R	C;HOMO;46;1.0;non-synonymous	C;HOMO;49;1.0;non-synonymous	C;HOMO;64;0.98;non-synonymous	-;-;-;-;-	Ortholog(s) have role in mRNA splicing, via spliceosome and U1 snRNP, U2 snRNP, U2-type prespliceosome, U4/U6 x U5 tri-snRNP complex, U5 snRNP, post-mRNA release spliceosomal complex localization
Contig005809_C_parapsilosis_CDC317:2437785	C	exonic	CPAR2_211420	L666F	-;-;-;-;-	G;HOMO;47;1.0;non-synonymous	-;-;-;-;-	-;-;-;-;-	Has domain(s) with predicted DNA binding, methyltransferase activity, zinc ion binding activity and role in DNA repair, regulation of transcription, DNA-templated
Contig005809_C_parapsilosis_CDC317:2454982	C	exonic	CPAR2_211450	R459Q	T;HOMO;63;1.0;non-synonymous	T;HOMO;37;1.0;non-synonymous	T;HOMO;53;1.0;non-synonymous	-;-;-;-;-	Ortholog(s) have role in DNA recombination, nuclear-transcribed mRNA catabolic process, 3'-5' exonucleolytic nonsense-mediated decay and cytoplasm, polysome localization
Contig005809_C_parapsilosis_CDC317:2499618	C	exonic	CPAR2_211680	D38N	T;HOMO;66;0.97;non-synonymous	T;HOMO;49;1.0;non-synonymous	T;HOMO;46;1.0;non-synonymous	-;-;-;-;-	Ortholog(s) have fungal-type vacuole localization
Contig005809_C_parapsilosis_CDC317:2718298	T	exonic	CPAR2_212630	*158W	C;HOMO;70;1.0;read-through	C;HOMO;70;0.99;read-through	C;HOMO;66;1.0;read-through	-;-;-;-;-	Protein of unknown function
Contig005809_C_parapsilosis_CDC317:2930812	T	exonic	CPAR2_tL(CAA)2	C22S	A;HOMO;58;1.0;non-synonymous	A;HOMO;36;1.0;non-synonymous	-;-;-;-;-	-;-;-;-;-	tRNA-Leu, predicted by tRNAscan-SE, CAA anticodon
Contig005809_C_parapsilosis_CDC317:2941680	A	exonic	CPAR2_213830	N1393K	C;HOMO;56;0.98;non-synonymous	C;HOMO;58;0.98;non-synonymous	C;HOMO;53;1.0;non-synonymous	-;-;-;-;-	Ortholog(s) have role in Golgi to vacuole transport, ascospore wall assembly, cellular sphingolipid homeostasis, retrograde transport, endosome to Golgi and GARP complex, mitochondrion localization
Contig005809_C_parapsilosis_CDC317:2982076	G	exonic	CPAR2_214000	R197S	T;HOMO;42;1.0;non-synonymous	T;HOMO;37;1.0;non-synonymous	T;HOMO;35;1.0;non-synonymous	-;-;-;-;-	Ortholog(s) have phosphatidylinositol-3-phosphate binding activity, role in retrograde transport, endosome to Golgi and endosome localization
Contig005809_C_parapsilosis_CDC317:3013551	A	exonic	CPAR2_214140	L706H	T;HOMO;42;1.0;non-synonymous	T;HOMO;45;1.0;non-synonymous	T;HOMO;31;1.0;non-synonymous	-;-;-;-;-	Ortholog(s) have NAD+ synthase (glutamine-hydrolyzing) activity, glutaminase activity, role in NAD biosynthetic process and cytoplasm, nucleus localization
Contig006110_C_parapsilosis_CDC317:23265	T	exonic	CPAR2_700100	F46I	A;HOMO;50;1.0;non-synonymous	A;HOMO;77;1.0;non-synonymous	A;HOMO;63;1.0;non-synonymous	-;-;-;-;-	Ortholog(s) have N-acetylglucosamine-6-phosphate deacetylase activity
Contig006110_C_parapsilosis_CDC317:34531	C	exonic	CPAR2_700160	P5T	A;HOMO;55;1.0;non-synonymous	A;HOMO;52;1.0;non-synonymous	-;-;-;-;-	A;HOMO;43;1.0;non-synonymous	Ortholog(s) have role in mitochondrial outer membrane translocase complex assembly, protein import into mitochondrial outer membrane and mitochondrial sorting and assembly machinery complex localization
Contig006110_C_parapsilosis_CDC317:185129	C	exonic	CPAR2_700850	A119S	A;HOMO;70;1.0;non-synonymous	A;HOMO;50;1.0;non-synonymous	A;HOMO;71;1.0;non-synonymous	-;-;-;-;-	Ortholog of C. albicans SC5314 : C1_10060C_A, C. dubliniensis CD36 : Cd36_09460, Candida tenuis NRRL Y-1498 : CANTEDRAFT_114857 and Debaryomyces hansenii CBS767 : DEHA2A03432g
Contig006110_C_parapsilosis_CDC317:622416	C	exonic	CPAR2_702920	G389A	G;HOMO;33;0.97;non-synonymous	-;-;-;-;-	-;-;-;-;-	-;-;-;-;-	Ortholog of Lodderomyces elongisporus NRLL YB-4239 : LELG_05486 and Candida orthopsilosis Co 90-125 : CORT_0G03030
Contig006110_C_parapsilosis_CDC317:740630	A	exonic	CPAR2_703390	T73A	-;-;-;-;-	G;HETERO;78;0.17;non-synonymous	-;-;-;-;-	-;-;-;-;-	Ortholog(s) have bile acid-exporting ATPase activity, role in bile acid and bile salt transport and endoplasmic reticulum, fungal-type vacuole localization
Contig006110_C_parapsilosis_CDC317:744022	C	exonic	CPAR2_703390	F1203L	A;HOMO;87;1.0;non-synonymous	A;HOMO;93;0.99;non-synonymous	A;HOMO;59;1.0;non-synonymous	-;-;-;-;-	Ortholog(s) have bile acid-exporting ATPase activity, role in bile acid and bile salt transport and endoplasmic reticulum, fungal-type vacuole localization
Contig006139_C_parapsilosis_CDC317:116816	A	exonic	CPAR2_500510	N156D	G;HOMO;52;1.0;non-synonymous	G;HOMO;56;1.0;non-synonymous	-;-;-;-;-	-;-;-;-;-	Ortholog(s) have structural constituent of cytoskeleton activity
Contig006139_C_parapsilosis_CDC317:228220	G	exonic	CPAR2_500970	E659K	A;HOMO;79;1.0;non-synonymous	A;HOMO;69;0.99;non-synonymous	A;HOMO;71;0.99;non-synonymous	-;-;-;-;-	Ortholog(s) have role in cellular response to drug, cellular response to starvation and filamentous growth of a population of unicellular organisms in response to chemical stimulus, more
Contig006139_C_parapsilosis_CDC317:291529	A	exonic	CPAR2_501270	T317A	G;HOMO;104;1.0;non-synonymous	G;HOMO;72;1.0;non-synonymous	G;HOMO;84;1.0;non-synonymous	-;-;-;-;-	Ortholog(s) have unfolded protein binding activity, role in cellular response to drug, protein folding and chaperonin-containing T-complex localization
Contig006139_C_parapsilosis_CDC317:736227	A	exonic	CPAR2_503150	V429A	G;HOMO;61;1.0;non-synonymous	G;HOMO;70;1.0;non-synonymous	G;HOMO;42;1.0;non-synonymous	-;-;-;-;-	Ortholog(s) have transcription factor binding activity
Contig006139_C_parapsilosis_CDC317:876189	C	exonic	CPAR2_503840	G196S	T;HOMO;41;1.0;non-synonymous	T;HOMO;45;1.0;non-synonymous	-;-;-;-;-	-;-;-;-;-	Ortholog of C. albicans SC5314 : C3_01230C_A, C. dubliniensis CD36 : Cd36_81190, Debaryomyces hansenii CBS767 : DEHA2A09042g and Pichia stipitis Pignal : PICST_42519
Contig006372_C_parapsilosis_CDC317:26392	A	exonic	CPAR2_400050	T358P	C;HOMO;51;1.0;non-synonymous	C;HOMO;38;1.0;non-synonymous	C;HOMO;48;1.0;non-synonymous	-;-;-;-;-	Ortholog(s) have role in cellular response to drug
Contig006372_C_parapsilosis_CDC317:143193	A	exonic	CPAR2_400650	L197S	G;HOMO;70;1.0;non-synonymous	G;HOMO;53;1.0;non-synonymous	-;-;-;-;-	G;HOMO;32;1.0;non-synonymous	Ortholog(s) have role in U1 snRNA 3'-end processing, U4 snRNA 3'-end processing and U5 snRNA 3'-end processing, more
Contig006372_C_parapsilosis_CDC317:272726	C	exonic	CPAR2_401300	E233K	T;HOMO;95;0.99;non-synonymous	T;HOMO;75;1.0;non-synonymous	T;HOMO;50;1.0;non-synonymous	-;-;-;-;-	Ortholog(s) have carnitine O-acetyltransferase activity
Contig006372_C_parapsilosis_CDC317:535511	T	exonic	CPAR2_402450	K64E	C;HOMO;80;0.99;non-synonymous	C;HOMO;62;0.98;non-synonymous	C;HOMO;40;1.0;non-synonymous	-;-;-;-;-	Ortholog(s) have peptidase activity, role in protein targeting to ER, signal peptide processing and plasma membrane, signal peptidase complex localization
Contig006372_C_parapsilosis_CDC317:546498	C	exonic	CPAR2_402490	S463F	T;HETERO;38;0.21;non-synonymous	T;HETERO;34;0.15;non-synonymous	T;HETERO;44;0.16;non-synonymous	-;-;-;-;-	Protein of unknown function
Contig006372_C_parapsilosis_CDC317:546545	ACT	exonic	CPAR2_402490	T479S	TCT;HETERO;37;0.76;non-synonymous	TCT;HETERO;33;0.76;non-synonymous	TCT;HETERO;35;0.71;non-synonymous	-;-;-;-;-	Protein of unknown function
Contig006372_C_parapsilosis_CDC317:546551	T	exonic	CPAR2_402490	S481P	C;HETERO;38;0.76;non-synonymous	C;HETERO;35;0.74;non-synonymous	C;HETERO;36;0.78;non-synonymous	-;-;-;-;-	Protein of unknown function
Contig006372_C_parapsilosis_CDC317:546569	A	exonic	CPAR2_402490	T487S	T;HOMO;38;0.97;non-synonymous	T;HOMO;42;0.93;non-synonymous	T;HOMO;37;0.97;non-synonymous	-;-;-;-;-	Protein of unknown function
Contig006372_C_parapsilosis_CDC317:682824	T	exonic	CPAR2_403120	I871L	G;HOMO;88;1.0;non-synonymous	G;HOMO;81;1.0;non-synonymous	G;HOMO;86;0.99;non-synonymous	-;-;-;-;-	Ortholog(s) have role in ER to Golgi vesicle-mediated transport, Golgi vesicle docking, SNARE complex assembly and ER to Golgi transport vesicle membrane, Golgi membrane localization
Contig006372_C_parapsilosis_CDC317:718863	A	exonic	CPAR2_403260	V296A	-;-;-;-;-	-;-;-;-;-	G;HETERO;67;0.24;non-synonymous	-;-;-;-;-	Ortholog of C. albicans SC5314 : C4_02440C_A/PGA38, C. dubliniensis CD36 : Cd36_42320, Candida tenuis NRRL Y-1498 : cten_CGOB_00184 and Debaryomyces hansenii CBS767 : DEHA2G17930g
Contig006372_C_parapsilosis_CDC317:770436	A	exonic	CPAR2_403520	L461S	G;HOMO;35;1.0;non-synonymous	-;-;-;-;-	G;HOMO;49;1.0;non-synonymous	-;-;-;-;-	Ortholog(s) have cell adhesion molecule binding activity
Contig006372_C_parapsilosis_CDC317:770687	ACTT	exonic	CPAR2_403520	SE377SD	ACTA;HETERO;45;0.36;non-synonymous	-;-;-;-;-	ACTA;HETERO;69;0.32;non-synonymous	-;-;-;-;-	Ortholog(s) have cell adhesion molecule binding activity
Contig006372_C_parapsilosis_CDC317:770720	ACTT	exonic	CPAR2_403520	SE366SD	ACTA;HETERO;45;0.69;non-synonymous	ACTA;HETERO;34;0.68;non-synonymous	ACTA;HETERO;56;0.68;non-synonymous	-;-;-;-;-	Ortholog(s) have cell adhesion molecule binding activity
Contig006372_C_parapsilosis_CDC317:786342	T	exonic	CPAR2_403580	N425S	C;HOMO;54;1.0;non-synonymous	C;HOMO;54;1.0;non-synonymous	-;-;-;-;-	-;-;-;-;-	Has domain(s) with predicted zinc ion binding activity
Contig006372_C_parapsilosis_CDC317:987658	C	exonic	CPAR2_404410	R141C	T;HOMO;52;1.0;non-synonymous	T;HOMO;46;1.0;non-synonymous	T;HOMO;57;1.0;non-synonymous	-;-;-;-;-	Ortholog(s) have role in actin cortical patch localization, cellular bud site selection and cellular bud neck, cytoplasm, nucleus, plasma membrane localization
Contig006372_C_parapsilosis_CDC317:1004681	T	exonic	CPAR2_404520	T28A	C;HOMO;48;1.0;non-synonymous	C;HOMO;34;1.0;non-synonymous	-;-;-;-;-	C;HOMO;35;1.0;non-synonymous	Ortholog of S. cerevisiae : MAY24, C. albicans SC5314 : C3_03530W_A, C. glabrata CBS138 : CAGL0L08382g, C. dubliniensis CD36 : Cd36_83540 and Candida tenuis NRRL Y-1498 : CANTEDRAFT_115795
Contig006372_C_parapsilosis_CDC317:1092422	A	exonic	CPAR2_404830	I160T	G;HOMO;56;1.0;non-synonymous	G;HOMO;40;1.0;non-synonymous	G;HOMO;44;1.0;non-synonymous	-;-;-;-;-	Ortholog(s) have bis(5'-nucleosyl)-tetraphosphatase (asymmetrical) activity, nucleoside-triphosphatase activity, role in adenosine catabolic process and mitochondrion, nucleus localization
Contig006372_C_parapsilosis_CDC317:1144652	A	exonic	CPAR2_405090	S830G	G;HOMO;37;1.0;non-synonymous	G;HOMO;43;1.0;non-synonymous	G;HOMO;39;1.0;non-synonymous	-;-;-;-;-	Ortholog(s) have mRNA binding activity and P-body localization
Contig006372_C_parapsilosis_CDC317:1312137	A	exonic	CPAR2_405730	F195L	C;HOMO;79;1.0;non-synonymous	C;HOMO;59;1.0;non-synonymous	C;HOMO;68;1.0;non-synonymous	-;-;-;-;-	Ortholog(s) have ribosome binding activity, role in mitochondrial translational initiation and mitochondrion localization
Contig006372_C_parapsilosis_CDC317:1403937	T	exonic	CPAR2_406140	F221I	A;HOMO;34;1.0;non-synonymous	-;-;-;-;-	-;-;-;-;-	-;-;-;-;-	Ortholog of C. albicans SC5314 : C2_09420W_A, C. dubliniensis CD36 : Cd36_23530, Candida tenuis NRRL Y-1498 : CANTEDRAFT_116829 and Debaryomyces hansenii CBS767 : DEHA2B01826g
Contig006372_C_parapsilosis_CDC317:1515669	T	exonic	CPAR2_406700	D503G	C;HOMO;71;1.0;non-synonymous	C;HOMO;54;1.0;non-synonymous	C;HOMO;53;1.0;non-synonymous	-;-;-;-;-	Ortholog of C. albicans SC5314 : C2_06930C_A, C. dubliniensis CD36 : Cd36_21220, Candida tenuis NRRL Y-1498 : CANTEDRAFT_127772 and Candida orthopsilosis Co 90-125 : CORT_0C06120
Contig006372_C_parapsilosis_CDC317:1555340	C	exonic	CPAR2_406950	T161M	T;HOMO;34;1.0;non-synonymous	-;-;-;-;-	T;HOMO;31;1.0;non-synonymous	-;-;-;-;-	Ortholog(s) have role in purine nucleobase catabolic process
Contig006372_C_parapsilosis_CDC317:1618243	G	exonic	CPAR2_407250	L176F	A;HOMO;50;1.0;non-synonymous	A;HOMO;71;1.0;non-synonymous	A;HOMO;46;1.0;non-synonymous	-;-;-;-;-	Has domain(s) with predicted transporter activity, role in transmembrane transport and integral component of membrane localization
Contig006372_C_parapsilosis_CDC317:1631163	G	exonic	CPAR2_407300	V154I	A;HETERO;121;0.13;non-synonymous	A;HETERO;93;0.23;non-synonymous	A;HETERO;78;0.22;non-synonymous	-;-;-;-;-	Has domain(s) with predicted transporter activity, role in transmembrane transport and integral component of membrane localization
Contig006372_C_parapsilosis_CDC317:1710081	G	exonic	CPAR2_407630	L1180F	A;HOMO;109;1.0;non-synonymous	A;HOMO;99;1.0;non-synonymous	A;HOMO;81;0.99;non-synonymous	-;-;-;-;-	Has domain(s) with predicted ATP binding, protein serine/threonine kinase activity and role in protein phosphorylation
mito_C_parapsilosis_CDC317:2081	C	exonic	CapafMp02	G305S	T;HOMO;54;1.0;non-synonymous	T;HOMO;55;1.0;non-synonymous	T;HOMO;51;1.0;non-synonymous	-;-;-;-;-	Has domain(s) with predicted NADH dehydrogenase (ubiquinone) activity and role in ATP synthesis coupled electron transport

## Sheet: FLV-Exonic-non_synonymous
#Coord	Ref	Genomic_region	Gene	AA_change	FLV_S6	CLIB_S4	Function
Contig005504_C_parapsilosis_CDC317:103577	T	exonic	CPAR2_600430	V759E	A;HETERO;55;0.73;non-synonymous	-;-;-;-;-	Ortholog of Debaryomyces hansenii CBS767 : DEHA2C12716g
Contig005504_C_parapsilosis_CDC317:103610	A	exonic	CPAR2_600430	E770A	C;HETERO;52;0.21;non-synonymous	-;-;-;-;-	Ortholog of Debaryomyces hansenii CBS767 : DEHA2C12716g
Contig005504_C_parapsilosis_CDC317:177602	G	exonic	CPAR2_600670	S289N	A;HOMO;88;1.0;non-synonymous	-;-;-;-;-	Ortholog(s) have role in maintenance of rDNA, meiotic attachment of telomere to nuclear envelope, mitotic sister chromatid segregation, nuclear inner membrane organization
Contig005504_C_parapsilosis_CDC317:395084	A	exonic	CPAR2_601600	K594E	G;HOMO;52;1.0;non-synonymous	-;-;-;-;-	Ortholog(s) have guanyl-nucleotide exchange factor activity, ubiquitin binding activity
Contig005504_C_parapsilosis_CDC317:513610	G	exonic	CPAR2_602170	P22T	T;HOMO;35;1.0;non-synonymous	-;-;-;-;-	Ortholog(s) have structural constituent of ribosome activity and mitochondrial small ribosomal subunit localization
Contig005504_C_parapsilosis_CDC317:641476	C	exonic	CPAR2_602710	P12S	T;HOMO;42;1.0;non-synonymous	-;-;-;-;-	Ortholog of C. albicans SC5314 : C6_01330C_A, C. dubliniensis CD36 : Cd36_61450, Candida tenuis NRRL Y-1498 : cten_CGOB_00240 and Pichia stipitis Pignal : psti_CGOB_00191
Contig005504_C_parapsilosis_CDC317:747769	T	exonic	CPAR2_603140	I47V	C;HOMO;89;1.0;non-synonymous	-;-;-;-;-	Ortholog(s) have double-stranded DNA binding, ketol-acid reductoisomerase activity, role in branched-chain amino acid biosynthetic process, mitochondrial genome maintenance and mitochondrial nucleoid localization
Contig005504_C_parapsilosis_CDC317:893034	T	exonic	CPAR2_603800	T1182A	-;-;-;-;-	C;HETERO;31;0.26;non-synonymous	Has domain(s) with predicted ATP binding, ATPase activity, coupled to transmembrane movement of substances activity, role in drug export, transmembrane transport and integral component of membrane localization
Contig005569_C_parapsilosis_CDC317:28757	G	exonic	CPAR2_100150	C506Y	A;HOMO;108;1.0;non-synonymous	-;-;-;-;-	Ortholog(s) have ATP-dependent RNA helicase activity, second spliceosomal transesterification activity and role in generation of catalytic spliceosome for second transesterification step, spliceosomal complex disassembly
Contig005569_C_parapsilosis_CDC317:45253	T	exonic	CPAR2_100280	F4L	C;HOMO;48;1.0;non-synonymous	-;-;-;-;-	Ortholog(s) have fungal-type vacuole membrane localization; C. albicans: C5_03940C_A ,Putative multidrug resistance protein; upregulated by Efg1p
Contig005569_C_parapsilosis_CDC317:47983	T	exonic	CPAR2_100300	N488I	A;HOMO;70;1.0;non-synonymous	-;-;-;-;-	Ortholog(s) have carboxylic acid transmembrane transporter activity, role in NAD transport, quinolinic acid transmembrane transport and fungal-type vacuole, mitochondrion, plasma membrane localization
Contig005569_C_parapsilosis_CDC317:59353	A	exonic	CPAR2_100350	D293G	G;HOMO;121;0.99;non-synonymous	-;-;-;-;-	Ortholog of C. albicans SC5314 : C5_02310C_A, C. dubliniensis CD36 : Cd36_52120, Lodderomyces elongisporus NRLL YB-4239 : LELG_04105 and Candida orthopsilosis Co 90-125 : CORT_0F00450
Contig005569_C_parapsilosis_CDC317:137195	A	exonic	CPAR2_100740	S7P	G;HOMO;89;1.0;non-synonymous	-;-;-;-;-	Ortholog(s) have cyclin-dependent protein serine/threonine kinase regulator activity
Contig005569_C_parapsilosis_CDC317:283213	C	exonic	CPAR2_101400	R153W	T;HOMO;69;0.99;non-synonymous	-;-;-;-;-	Ortholog(s) have GTPase activity, guanyl nucleotide binding activity
Contig005569_C_parapsilosis_CDC317:283337	C	exonic	CPAR2_101400	P194L	T;HOMO;100;1.0;non-synonymous	-;-;-;-;-	Ortholog(s) have GTPase activity, guanyl nucleotide binding activity
Contig005569_C_parapsilosis_CDC317:351602	T	exonic	CPAR2_101640	K122E	C;HETERO;165;0.15;non-synonymous	-;-;-;-;-	Protein of unknown function
Contig005569_C_parapsilosis_CDC317:351629	T	exonic	CPAR2_101640	N113D	C;HETERO;158;0.11;non-synonymous	-;-;-;-;-	Protein of unknown function
Contig005569_C_parapsilosis_CDC317:355260	A	exonic	CPAR2_101660	F230S	G;HETERO;45;0.69;non-synonymous	-;-;-;-;-	Ortholog(s) have ATPase activator activity, RNA binding activity
Contig005569_C_parapsilosis_CDC317:425815	T	exonic	CPAR2_101890	L360F	A;HOMO;40;0.95;non-synonymous	-;-;-;-;-	Protein of unknown function
Contig005569_C_parapsilosis_CDC317:436193	C	exonic	CPAR2_101940	E2327K	T;HETERO;79;0.43;non-synonymous	-;-;-;-;-	Ortholog(s) have mRNA binding activity
Contig005569_C_parapsilosis_CDC317:610983	G	exonic	CPAR2_102660	T55I	A;HOMO;33;1.0;non-synonymous	-;-;-;-;-	Ortholog(s) have protein tag activity, role in protein neddylation and SCF ubiquitin ligase complex, cytoplasm localization
Contig005569_C_parapsilosis_CDC317:613676	G	exonic	CPAR2_102680	R464K	A;HOMO;36;1.0;non-synonymous	-;-;-;-;-	Ortholog(s) have pre-mRNA branch point binding activity, role in mRNA splicing, via spliceosome and commitment complex, cytosol localization
Contig005569_C_parapsilosis_CDC317:665675	A	exonic	CPAR2_102920	N537K	C;HOMO;76;1.0;non-synonymous	-;-;-;-;-	Ortholog of Candida tenuis NRRL Y-1498 : CANTEDRAFT_127364, Debaryomyces hansenii CBS767 : DEHA2B10076g, Pichia stipitis Pignal : PICST_29713 and Candida orthopsilosis Co 90-125 : CORT_0B04190
Contig005569_C_parapsilosis_CDC317:823882	C	exonic	CPAR2_103650	H554Y	T;HOMO;43;1.0;non-synonymous	-;-;-;-;-	Ortholog of C. albicans SC5314 : C2_07720C_A, Candida tenuis NRRL Y-1498 : CANTEDRAFT_115128, Debaryomyces hansenii CBS767 : DEHA2C08250g and Pichia stipitis Pignal : PICST_48898
Contig005569_C_parapsilosis_CDC317:1052565	A	exonic	CPAR2_104800	T654A	G;HOMO;74;1.0;non-synonymous	-;-;-;-;-	Ortholog(s) have GTPase activity, ribosome binding activity, role in positive regulation of translation and mitochondrial matrix, mitochondrial ribosome, nucleus localization
Contig005569_C_parapsilosis_CDC317:1177725	G	exonic	CPAR2_105430	G418E	A;HOMO;36;1.0;non-synonymous	-;-;-;-;-	Ortholog(s) have homocitrate synthase activity, role in lysine biosynthetic process via aminoadipic acid and nucleus localization
Contig005569_C_parapsilosis_CDC317:1450290	T	exonic	CPAR2_106760	S9P	C;HOMO;48;1.0;non-synonymous	-;-;-;-;-	Ortholog(s) have cystathionine beta-synthase activity, mRNA binding activity
Contig005569_C_parapsilosis_CDC317:1451492	C	exonic	CPAR2_106760	N409K	G;HOMO;52;1.0;non-synonymous	-;-;-;-;-	Ortholog(s) have cystathionine beta-synthase activity, mRNA binding activity
Contig005569_C_parapsilosis_CDC317:1505918	A	exonic	CPAR2_107080	E975G	G;HOMO;43;1.0;non-synonymous	-;-;-;-;-	Ortholog(s) have phosphatidylinositol deacylase activity
Contig005569_C_parapsilosis_CDC317:1623228	C	exonic	CPAR2_107680	C1432F	A;HOMO;37;1.0;non-synonymous	-;-;-;-;-	Ortholog(s) have ubiquitin binding activity and role in cellular response to starvation, positive regulation of conjugation with cellular fusion, regulation of cell growth
Contig005569_C_parapsilosis_CDC317:1714026	T	exonic	CPAR2_108130	L222P	-;-;-;-;-	C;HOMO;32;1.0;non-synonymous	Ortholog of Candida orthopsilosis Co 90-125 : CORT_0B09300
Contig005569_C_parapsilosis_CDC317:1911871	A	exonic	CPAR2_109090	F950S	G;HOMO;63;0.98;non-synonymous	-;-;-;-;-	Ortholog(s) have ribonuclease P activity and role in cytoplasmic translation, mRNA processing, mitochondrion organization, positive regulation of transcription by RNA polymerase II, tRNA 5'-leader removal
Contig005569_C_parapsilosis_CDC317:2220497	T	exonic	CPAR2_110430	H18Q	A;HOMO;31;1.0;non-synonymous	-;-;-;-;-	Has domain(s) with predicted NAD binding, oxidoreductase activity, acting on the CH-OH group of donors, NAD or NADP as acceptor activity and role in oxidation-reduction process
Contig005569_C_parapsilosis_CDC317:2221140	G	exonic	CPAR2_110430	A233S	T;HOMO;38;1.0;non-synonymous	-;-;-;-;-	Has domain(s) with predicted NAD binding, oxidoreductase activity, acting on the CH-OH group of donors, NAD or NADP as acceptor activity and role in oxidation-reduction process
Contig005806_C_parapsilosis_CDC317:13640	G	exonic	CPAR2_300070	A205V	A;HOMO;36;1.0;non-synonymous	-;-;-;-;-	Ortholog(s) have ATP-dependent 5'-3' DNA helicase activity, damaged DNA binding activity
Contig005806_C_parapsilosis_CDC317:22881	G	exonic	CPAR2_300110	P208S	A;HETERO;154;0.16;non-synonymous	-;-;-;-;-	Putative membrane protein, member of the CFEM family
Contig005806_C_parapsilosis_CDC317:22886	A	exonic	CPAR2_300110	V206E	T;HETERO;156;0.17;non-synonymous	-;-;-;-;-	Putative membrane protein, member of the CFEM family
Contig005806_C_parapsilosis_CDC317:51188	G	exonic	CPAR2_300250	A453S	T;HOMO;42;1.0;non-synonymous	-;-;-;-;-	Ortholog(s) have RNA polymerase II regulatory region sequence-specific DNA binding, transcriptional repressor activity, RNA polymerase II transcription factor binding activity
Contig005806_C_parapsilosis_CDC317:56162	G	exonic	CPAR2_300280	A125T	A;HOMO;38;1.0;non-synonymous	-;-;-;-;-	Ortholog of C. albicans SC5314 : C7_01010W_A, C. dubliniensis CD36 : Cd36_70940, Debaryomyces hansenii CBS767 : DEHA2F22220g and Pichia stipitis Pignal : PICST_32459
Contig005806_C_parapsilosis_CDC317:74048	T	exonic	CPAR2_300350	V369A	C;HOMO;40;1.0;non-synonymous	-;-;-;-;-	Has domain(s) with predicted ferrous iron binding, oxidoreductase activity and role in cellular aromatic compound metabolic process
Contig005806_C_parapsilosis_CDC317:133226	C	exonic	CPAR2_300710	H593N	A;HETERO;93;0.4;non-synonymous	-;-;-;-;-	Ortholog(s) have telomeric DNA binding activity
Contig005806_C_parapsilosis_CDC317:333074	G	exonic	CPAR2_301440	P200L	A;HETERO;67;0.45;non-synonymous	-;-;-;-;-	Ortholog of Pichia stipitis Pignal : PICST_60535 and Candida orthopsilosis Co 90-125 : CORT_0H01440
Contig005806_C_parapsilosis_CDC317:379627	T	exonic	CPAR2_301640	K576R	C;HOMO;64;1.0;non-synonymous	-;-;-;-;-	Ortholog(s) have role in arginine transport and plasma membrane localization
Contig005806_C_parapsilosis_CDC317:379658	T	exonic	CPAR2_301640	T566S	A;HOMO;73;1.0;non-synonymous	-;-;-;-;-	Ortholog(s) have role in arginine transport and plasma membrane localization
Contig005806_C_parapsilosis_CDC317:512495	T	exonic	CPAR2_302130	D29E	G;HOMO;48;1.0;non-synonymous	-;-;-;-;-	Protein of unknown function
Contig005806_C_parapsilosis_CDC317:513349	T	exonic	CPAR2_302130	M314T	C;HOMO;36;0.89;non-synonymous	-;-;-;-;-	Protein of unknown function
Contig005806_C_parapsilosis_CDC317:629210	G	exonic	CPAR2_302590	V173I	A;HETERO;100;0.21;non-synonymous	-;-;-;-;-	Ortholog of Lodderomyces elongisporus NRLL YB-4239 : LELG_03791, Candida orthopsilosis Co 90-125 : CORT_0E04750 and Spathaspora passalidarum NRRL Y-27907 : SPAPADRAFT_66706
Contig005806_C_parapsilosis_CDC317:786807	C	exonic	CPAR2_303350	S10L	T;HOMO;64;1.0;non-synonymous	-;-;-;-;-	Ortholog(s) have role in ER to Golgi vesicle-mediated transport and COPII-coated ER to Golgi transport vesicle, integral component of Golgi membrane, integral component of endoplasmic reticulum membrane localization
Contig005806_C_parapsilosis_CDC317:799017	G	exonic	CPAR2_303410	R202H	A;HETERO;75;0.6;non-synonymous	-;-;-;-;-	Ortholog(s) have role in ascospore formation, cellular response to alkaline pH, cellular response to lithium ion and cellular response to neutral pH, more
Contig005806_C_parapsilosis_CDC317:886293	T	exonic	CPAR2_303790	E291A	G;HETERO;100;0.16;non-synonymous	-;-;-;-;-	Ortholog of Candida orthopsilosis Co 90-125 : CORT_0E05950
Contig005807_C_parapsilosis_CDC317:155579	A	exonic	CPAR2_800590	T736S	T;HOMO;45;1.0;non-synonymous	-;-;-;-;-	Ortholog(s) have cytoskeletal protein binding activity and role in cell separation after cytokinesis, establishment or maintenance of cell polarity
Contig005807_C_parapsilosis_CDC317:420496	A	exonic	CPAR2_801810	S1196P	G;HOMO;63;1.0;non-synonymous	-;-;-;-;-	Ortholog(s) have guanyl-nucleotide exchange factor activity, role in Golgi to endosome transport, endocytosis, protein targeting to vacuole and early endosome membrane, extrinsic component of membrane, trans-Golgi network localization
Contig005807_C_parapsilosis_CDC317:438567	T	exonic	CPAR2_801880	K6R	C;HOMO;43;1.0;non-synonymous	-;-;-;-;-	Ortholog(s) have RNA binding activity and cell surface, cytosolic large ribosomal subunit, hyphal cell wall, preribosome, large subunit precursor localization
Contig005807_C_parapsilosis_CDC317:455538	T	exonic	CPAR2_801950	N410S	C;HOMO;57;1.0;non-synonymous	-;-;-;-;-	Ortholog(s) have SUMO-specific isopeptidase activity, role in G2/M transition of mitotic cell cycle, protein desumoylation and nuclear envelope, nuclear pore, nucleolus localization
Contig005807_C_parapsilosis_CDC317:532487	A	exonic	CPAR2_802370	I252N	T;HETERO;37;0.59;non-synonymous	-;-;-;-;-	Ortholog(s) have SNAP receptor activity, role in transport and endosome localization
Contig005807_C_parapsilosis_CDC317:592805	G	exonic	CPAR2_802670	P861T	T;HETERO;64;0.22;non-synonymous	-;-;-;-;-	Ortholog(s) have ATP-dependent RNA helicase activity
Contig005807_C_parapsilosis_CDC317:592874	G	exonic	CPAR2_802670	P838T	T;HETERO;73;0.18;non-synonymous	-;-;-;-;-	Ortholog(s) have ATP-dependent RNA helicase activity
Contig005807_C_parapsilosis_CDC317:744800	G	exonic	CPAR2_803350	A1036T	A;HETERO;84;0.45;non-synonymous	-;-;-;-;-	Ortholog(s) have role in fungal-type cell wall organization, intracellular protein transport, regulation of vacuole organization, response to pH
Contig005807_C_parapsilosis_CDC317:761153	A	exonic	CPAR2_803440	I267T	G;HOMO;60;1.0;non-synonymous	-;-;-;-;-	Ortholog(s) have role in chromosome segregation, nuclear protein quality control by the ubiquitin-proteasome system, proteasome localization and nucleus localization
Contig005807_C_parapsilosis_CDC317:777723	C	exonic	CPAR2_803510	T124N	A;HOMO;42;1.0;non-synonymous	-;-;-;-;-	Ortholog(s) have inorganic diphosphatase activity, role in aerobic respiration and mitochondrion localization
Contig005807_C_parapsilosis_CDC317:840542	G	exonic	CPAR2_803790	G861E	A;HETERO;75;0.49;non-synonymous	-;-;-;-;-	Ortholog(s) have cyclin-dependent protein serine/threonine kinase inhibitor activity
Contig005807_C_parapsilosis_CDC317:920053	T	exonic	CPAR2_804090	T389P	G;HOMO;81;1.0;non-synonymous	-;-;-;-;-	Ortholog(s) have aminopeptidase activity, epoxide hydrolase activity, role in cellular lipid metabolic process, protein catabolic process and cytoplasm, nucleus localization
Contig005807_C_parapsilosis_CDC317:980017	A	exonic	CPAR2_804450	I1557T	G;HOMO;59;0.98;non-synonymous	-;-;-;-;-	Ortholog(s) have role in histone deacetylation, negative regulation of meiotic nuclear division and Set3 complex localization
Contig005807_C_parapsilosis_CDC317:1075909	C	exonic	CPAR2_804790	R213Q	T;HOMO;73;0.99;non-synonymous	-;-;-;-;-	Ortholog(s) have phosphatidylinositol transporter activity
Contig005807_C_parapsilosis_CDC317:1109091	C	exonic	CPAR2_804980	M202I	A;HOMO;92;1.0;non-synonymous	-;-;-;-;-	Ortholog(s) have ATPase activity, coupled to transmembrane movement of substances activity, role in fatty acid transmembrane transport and integral component of peroxisomal membrane localization
Contig005807_C_parapsilosis_CDC317:1187070	G	exonic	CPAR2_805290	R473I	T;HOMO;57;1.0;non-synonymous	-;-;-;-;-	Dihydrolipoamide acetyltransferase component (E2) of pyruvate dehydrogenase complex, catalyzes the oxidative decarboxylation of pyruvate to acetyl-CoA, present in purified mitochondrial nucleoids
Contig005807_C_parapsilosis_CDC317:1223500	A	exonic	CPAR2_805450	V1526A	G;HETERO;31;0.35;non-synonymous	-;-;-;-;-	Ortholog(s) have actin binding, calmodulin binding activity
Contig005807_C_parapsilosis_CDC317:1461680	CC	exonic	CPAR2_806400	P744L	CT;HETERO;115;0.23;non-synonymous	-;-;-;-;-	Ortholog of Candida orthopsilosis Co 90-125 : CORT_0C02750
Contig005807_C_parapsilosis_CDC317:1465964	T	exonic	CPAR2_806400	S2172A	G;HETERO;62;0.19;non-synonymous	-;-;-;-;-	Ortholog of Candida orthopsilosis Co 90-125 : CORT_0C02750
Contig005807_C_parapsilosis_CDC317:1526850	G	exonic	CPAR2_806630	T119I	A;HOMO;70;1.0;non-synonymous	-;-;-;-;-	Protein of unknown function
Contig005807_C_parapsilosis_CDC317:1609010	G	exonic	CPAR2_806970	G21D	A;HOMO;33;1.0;non-synonymous	-;-;-;-;-	Ortholog(s) have DNA binding, chromatin binding, histone deacetylase activity
Contig005807_C_parapsilosis_CDC317:1679479	G	exonic	CPAR2_807270	A808T	A;HOMO;64;1.0;non-synonymous	-;-;-;-;-	Regulator of MDR1 transcription, expression increased in fluconazole and voriconazole resistant strains
Contig005807_C_parapsilosis_CDC317:1879733	A	exonic	CPAR2_808120	Y733D	C;HOMO;36;1.0;non-synonymous	-;-;-;-;-	Ortholog(s) have ferric-chelate reductase activity, role in cellular iron ion homeostasis, siderophore transport and fungal-type vacuole, plasma membrane localization
Contig005807_C_parapsilosis_CDC317:1958320	A	exonic	CPAR2_808470	I477V	G;HOMO;73;1.0;non-synonymous	-;-;-;-;-	Ortholog(s) have chromatin binding activity and role in DNA replication initiation, DNA unwinding involved in DNA replication, double-strand break repair via break-induced replication
Contig005807_C_parapsilosis_CDC317:1970462	A	exonic	CPAR2_808520	T617A	G;HOMO;61;1.0;non-synonymous	-;-;-;-;-	Ortholog of C. albicans SC5314 : C3_06740W_A, C. dubliniensis CD36 : Cd36_86710, Candida tenuis NRRL Y-1498 : CANTEDRAFT_113883 and Debaryomyces hansenii CBS767 : DEHA2F04510g
Contig005807_C_parapsilosis_CDC317:2047970	C	exonic	CPAR2_808880	A96T	T;HOMO;63;1.0;non-synonymous	-;-;-;-;-	Ortholog(s) have mRNA binding activity, role in 3'-UTR-mediated mRNA destabilization, mitochondrion organization and P-body, cytoplasmic stress granule, perinuclear region of cytoplasm localization
Contig005809_C_parapsilosis_CDC317:80183	C	exonic	CPAR2_200530	M13I	A;HOMO;67;1.0;non-synonymous	-;-;-;-;-	Protein of unknown function
Contig005809_C_parapsilosis_CDC317:126522	G	exonic	CPAR2_200770	A737V	A;HOMO;62;1.0;non-synonymous	-;-;-;-;-	Ortholog(s) have structural molecule activity and role in cellular protein complex assembly, cellular response to drug, conjugation with cellular fusion, histone acetylation
Contig005809_C_parapsilosis_CDC317:146287	A	exonic	CPAR2_200830	L252V	C;HOMO;33;1.0;non-synonymous	-;-;-;-;-	Has domain(s) with predicted amino acid transmembrane transporter activity, role in amino acid transmembrane transport and membrane localization
Contig005809_C_parapsilosis_CDC317:331037	T	exonic	CPAR2_201790	L371M	A;HOMO;62;0.98;non-synonymous	-;-;-;-;-	Ortholog(s) have role in vitamin transport and fungal-type vacuole, plasma membrane localization
Contig005809_C_parapsilosis_CDC317:511071	C	exonic	CPAR2_202680	P18S	T;HOMO;43;1.0;non-synonymous	-;-;-;-;-	Ortholog(s) have role in cellular response to biotic stimulus, cellular response to starvation and filamentous growth of a population of unicellular organisms in response to biotic stimulus, more
Contig005809_C_parapsilosis_CDC317:704714	T	exonic	CPAR2_203520	M110V	C;HOMO;42;1.0;non-synonymous	-;-;-;-;-	Putative phosphogluconate dehydrogenase, binds human plasminogen and high-molecular-mass kininogen at cell surface
Contig005809_C_parapsilosis_CDC317:785896	T	exonic	CPAR2_203870	W473R	A;HOMO;50;0.98;non-synonymous	-;-;-;-;-	Ortholog(s) have amine transmembrane transporter activity, role in amine transport, ascospore wall assembly, plasma membrane acetate transport and cell periphery, prospore membrane localization
Contig005809_C_parapsilosis_CDC317:798974	C	exonic	CPAR2_203940	S235L	T;HOMO;50;1.0;non-synonymous	-;-;-;-;-	Ortholog of Pichia stipitis Pignal : PICST_68464 and Candida orthopsilosis Co 90-125 : CORT_0D04050
Contig005809_C_parapsilosis_CDC317:807480	A	exonic	CPAR2_203990	N266D	G;HOMO;50;1.0;non-synonymous	-;-;-;-;-	Ortholog(s) have transcriptional activator activity, RNA polymerase II proximal promoter sequence-specific DNA binding activity
Contig005809_C_parapsilosis_CDC317:810896	G	exonic	CPAR2_204000	V405I	A;HOMO;32;1.0;non-synonymous	-;-;-;-;-	Has domain(s) with predicted myosin binding activity
Contig005809_C_parapsilosis_CDC317:811303	A	exonic	CPAR2_204000	I540M	G;HOMO;39;0.97;non-synonymous	-;-;-;-;-	Has domain(s) with predicted myosin binding activity
Contig005809_C_parapsilosis_CDC317:847253	T	exonic	CPAR2_204190	N177Y	A;HOMO;53;1.0;non-synonymous	-;-;-;-;-	Ortholog(s) have structural constituent of ribosome activity and mitochondrial inner membrane, mitochondrial large ribosomal subunit localization
Contig005809_C_parapsilosis_CDC317:852678	C	exonic	CPAR2_204220	S276N	T;HOMO;57;1.0;non-synonymous	-;-;-;-;-	Ortholog(s) have alkane 1-monooxygenase activity, oxygen binding activity and role in fatty acid omega-oxidation, lauric acid metabolic process
Contig005809_C_parapsilosis_CDC317:1012307	C	exonic	CPAR2_204980	A18S	A;HETERO;47;0.4;non-synonymous	-;-;-;-;-	Ortholog(s) have mRNA binding activity
Contig005809_C_parapsilosis_CDC317:1158348	A	exonic	CPAR2_205570	S146A	C;HOMO;67;1.0;non-synonymous	-;-;-;-;-	Has domain(s) with predicted catalytic activity and role in metabolic process
Contig005809_C_parapsilosis_CDC317:1275715	G	exonic	CPAR2_206080	R1463C	A;HETERO;53;0.49;non-synonymous	-;-;-;-;-	Ortholog(s) have Ras guanyl-nucleotide exchange factor activity, role in axial cellular bud site selection, bipolar cellular bud site selection and cellular bud neck, hyphal tip, incipient cellular bud site localization
Contig005809_C_parapsilosis_CDC317:1318703	G	exonic	CPAR2_206240	R214Q	A;HOMO;81;1.0;non-synonymous	-;-;-;-;-	Ortholog(s) have role in cortical protein anchoring, cytogamy, regulation of termination of mating projection growth and endoplasmic reticulum, integral component of plasma membrane, mating projection tip localization
Contig005809_C_parapsilosis_CDC317:1417090	T	exonic	CPAR2_206690	N6S	C;HOMO;41;1.0;non-synonymous	-;-;-;-;-	Ortholog(s) have GTP binding, GTPase activity, ribosome binding, translation initiation factor activity, translation initiation factor binding activity
Contig005809_C_parapsilosis_CDC317:1898301	C	exonic	CPAR2_208860	A754S	A;HOMO;42;1.0;non-synonymous	-;-;-;-;-	Ortholog(s) have mRNA binding activity and role in maturation of 5.8S rRNA from tricistronic rRNA transcript (SSU-rRNA, 5.8S rRNA, LSU-rRNA), maturation of LSU-rRNA from tricistronic rRNA transcript (SSU-rRNA, 5.8S rRNA, LSU-rRNA)
Contig005809_C_parapsilosis_CDC317:1913640	T	exonic	CPAR2_208900	F507S	C;HOMO;39;1.0;non-synonymous	-;-;-;-;-	Has domain(s) with predicted role in response to stress and integral component of membrane localization
Contig005809_C_parapsilosis_CDC317:1942371	T	exonic	CPAR2_209030	I35T	C;HOMO;36;1.0;non-synonymous	-;-;-;-;-	Ortholog of C. albicans SC5314 : C1_07010W_A, C. dubliniensis CD36 : Cd36_06550, Candida tenuis NRRL Y-1498 : CANTEDRAFT_111035 and Debaryomyces hansenii CBS767 : DEHA2F25300g
Contig005809_C_parapsilosis_CDC317:2178519	C	exonic	CPAR2_210180	G103E	T;HOMO;52;1.0;non-synonymous	-;-;-;-;-	Ortholog(s) have translation release factor activity, codon specific activity and role in DNA-templated transcription, termination, asexual sporulation resulting in formation of a cellular spore, cytoplasmic translational termination
Contig005809_C_parapsilosis_CDC317:2405606	T	exonic	CPAR2_211300	K39R	C;HOMO;64;0.98;non-synonymous	-;-;-;-;-	Ortholog(s) have role in mRNA splicing, via spliceosome and U1 snRNP, U2 snRNP, U2-type prespliceosome, U4/U6 x U5 tri-snRNP complex, U5 snRNP, post-mRNA release spliceosomal complex localization
Contig005809_C_parapsilosis_CDC317:2454982	C	exonic	CPAR2_211450	R459Q	T;HOMO;53;1.0;non-synonymous	-;-;-;-;-	Ortholog(s) have role in DNA recombination, nuclear-transcribed mRNA catabolic process, 3'-5' exonucleolytic nonsense-mediated decay and cytoplasm, polysome localization
Contig005809_C_parapsilosis_CDC317:2499618	C	exonic	CPAR2_211680	D38N	T;HOMO;46;1.0;non-synonymous	-;-;-;-;-	Ortholog(s) have fungal-type vacuole localization
Contig005809_C_parapsilosis_CDC317:2718298	T	exonic	CPAR2_212630	*158W	C;HOMO;66;1.0;read-through	-;-;-;-;-	Protein of unknown function
Contig005809_C_parapsilosis_CDC317:2941680	A	exonic	CPAR2_213830	N1393K	C;HOMO;53;1.0;non-synonymous	-;-;-;-;-	Ortholog(s) have role in Golgi to vacuole transport, ascospore wall assembly, cellular sphingolipid homeostasis, retrograde transport, endosome to Golgi and GARP complex, mitochondrion localization
Contig005809_C_parapsilosis_CDC317:2982076	G	exonic	CPAR2_214000	R197S	T;HOMO;35;1.0;non-synonymous	-;-;-;-;-	Ortholog(s) have phosphatidylinositol-3-phosphate binding activity, role in retrograde transport, endosome to Golgi and endosome localization
Contig005809_C_parapsilosis_CDC317:3013551	A	exonic	CPAR2_214140	L706H	T;HOMO;31;1.0;non-synonymous	-;-;-;-;-	Ortholog(s) have NAD+ synthase (glutamine-hydrolyzing) activity, glutaminase activity, role in NAD biosynthetic process and cytoplasm, nucleus localization
Contig006110_C_parapsilosis_CDC317:23265	T	exonic	CPAR2_700100	F46I	A;HOMO;63;1.0;non-synonymous	-;-;-;-;-	Ortholog(s) have N-acetylglucosamine-6-phosphate deacetylase activity
Contig006110_C_parapsilosis_CDC317:34531	C	exonic	CPAR2_700160	P5T	-;-;-;-;-	A;HOMO;43;1.0;non-synonymous	Ortholog(s) have role in mitochondrial outer membrane translocase complex assembly, protein import into mitochondrial outer membrane and mitochondrial sorting and assembly machinery complex localization
Contig006110_C_parapsilosis_CDC317:185129	C	exonic	CPAR2_700850	A119S	A;HOMO;71;1.0;non-synonymous	-;-;-;-;-	Ortholog of C. albicans SC5314 : C1_10060C_A, C. dubliniensis CD36 : Cd36_09460, Candida tenuis NRRL Y-1498 : CANTEDRAFT_114857 and Debaryomyces hansenii CBS767 : DEHA2A03432g
Contig006110_C_parapsilosis_CDC317:744022	C	exonic	CPAR2_703390	F1203L	A;HOMO;59;1.0;non-synonymous	-;-;-;-;-	Ortholog(s) have bile acid-exporting ATPase activity, role in bile acid and bile salt transport and endoplasmic reticulum, fungal-type vacuole localization
Contig006139_C_parapsilosis_CDC317:228220	G	exonic	CPAR2_500970	E659K	A;HOMO;71;0.99;non-synonymous	-;-;-;-;-	Ortholog(s) have role in cellular response to drug, cellular response to starvation and filamentous growth of a population of unicellular organisms in response to chemical stimulus, more
Contig006139_C_parapsilosis_CDC317:291529	A	exonic	CPAR2_501270	T317A	G;HOMO;84;1.0;non-synonymous	-;-;-;-;-	Ortholog(s) have unfolded protein binding activity, role in cellular response to drug, protein folding and chaperonin-containing T-complex localization
Contig006139_C_parapsilosis_CDC317:736227	A	exonic	CPAR2_503150	V429A	G;HOMO;42;1.0;non-synonymous	-;-;-;-;-	Ortholog(s) have transcription factor binding activity
Contig006372_C_parapsilosis_CDC317:26392	A	exonic	CPAR2_400050	T358P	C;HOMO;48;1.0;non-synonymous	-;-;-;-;-	Ortholog(s) have role in cellular response to drug
Contig006372_C_parapsilosis_CDC317:143193	A	exonic	CPAR2_400650	L197S	-;-;-;-;-	G;HOMO;32;1.0;non-synonymous	Ortholog(s) have role in U1 snRNA 3'-end processing, U4 snRNA 3'-end processing and U5 snRNA 3'-end processing, more
Contig006372_C_parapsilosis_CDC317:272726	C	exonic	CPAR2_401300	E233K	T;HOMO;50;1.0;non-synonymous	-;-;-;-;-	Ortholog(s) have carnitine O-acetyltransferase activity
Contig006372_C_parapsilosis_CDC317:535511	T	exonic	CPAR2_402450	K64E	C;HOMO;40;1.0;non-synonymous	-;-;-;-;-	Ortholog(s) have peptidase activity, role in protein targeting to ER, signal peptide processing and plasma membrane, signal peptidase complex localization
Contig006372_C_parapsilosis_CDC317:546498	C	exonic	CPAR2_402490	S463F	T;HETERO;44;0.16;non-synonymous	-;-;-;-;-	Protein of unknown function
Contig006372_C_parapsilosis_CDC317:546545	ACT	exonic	CPAR2_402490	T479S	TCT;HETERO;35;0.71;non-synonymous	-;-;-;-;-	Protein of unknown function
Contig006372_C_parapsilosis_CDC317:546551	T	exonic	CPAR2_402490	S481P	C;HETERO;36;0.78;non-synonymous	-;-;-;-;-	Protein of unknown function
Contig006372_C_parapsilosis_CDC317:546569	A	exonic	CPAR2_402490	T487S	T;HOMO;37;0.97;non-synonymous	-;-;-;-;-	Protein of unknown function
Contig006372_C_parapsilosis_CDC317:682824	T	exonic	CPAR2_403120	I871L	G;HOMO;86;0.99;non-synonymous	-;-;-;-;-	Ortholog(s) have role in ER to Golgi vesicle-mediated transport, Golgi vesicle docking, SNARE complex assembly and ER to Golgi transport vesicle membrane, Golgi membrane localization
Contig006372_C_parapsilosis_CDC317:718863	A	exonic	CPAR2_403260	V296A	G;HETERO;67;0.24;non-synonymous	-;-;-;-;-	Ortholog of C. albicans SC5314 : C4_02440C_A/PGA38, C. dubliniensis CD36 : Cd36_42320, Candida tenuis NRRL Y-1498 : cten_CGOB_00184 and Debaryomyces hansenii CBS767 : DEHA2G17930g
Contig006372_C_parapsilosis_CDC317:770436	A	exonic	CPAR2_403520	L461S	G;HOMO;49;1.0;non-synonymous	-;-;-;-;-	Ortholog(s) have cell adhesion molecule binding activity
Contig006372_C_parapsilosis_CDC317:770687	ACTT	exonic	CPAR2_403520	SE377SD	ACTA;HETERO;69;0.32;non-synonymous	-;-;-;-;-	Ortholog(s) have cell adhesion molecule binding activity
Contig006372_C_parapsilosis_CDC317:770720	ACTT	exonic	CPAR2_403520	SE366SD	ACTA;HETERO;56;0.68;non-synonymous	-;-;-;-;-	Ortholog(s) have cell adhesion molecule binding activity
Contig006372_C_parapsilosis_CDC317:987658	C	exonic	CPAR2_404410	R141C	T;HOMO;57;1.0;non-synonymous	-;-;-;-;-	Ortholog(s) have role in actin cortical patch localization, cellular bud site selection and cellular bud neck, cytoplasm, nucleus, plasma membrane localization
Contig006372_C_parapsilosis_CDC317:1004681	T	exonic	CPAR2_404520	T28A	-;-;-;-;-	C;HOMO;35;1.0;non-synonymous	Ortholog of S. cerevisiae : MAY24, C. albicans SC5314 : C3_03530W_A, C. glabrata CBS138 : CAGL0L08382g, C. dubliniensis CD36 : Cd36_83540 and Candida tenuis NRRL Y-1498 : CANTEDRAFT_115795
Contig006372_C_parapsilosis_CDC317:1092422	A	exonic	CPAR2_404830	I160T	G;HOMO;44;1.0;non-synonymous	-;-;-;-;-	Ortholog(s) have bis(5'-nucleosyl)-tetraphosphatase (asymmetrical) activity, nucleoside-triphosphatase activity, role in adenosine catabolic process and mitochondrion, nucleus localization
Contig006372_C_parapsilosis_CDC317:1144652	A	exonic	CPAR2_405090	S830G	G;HOMO;39;1.0;non-synonymous	-;-;-;-;-	Ortholog(s) have mRNA binding activity and P-body localization
Contig006372_C_parapsilosis_CDC317:1312137	A	exonic	CPAR2_405730	F195L	C;HOMO;68;1.0;non-synonymous	-;-;-;-;-	Ortholog(s) have ribosome binding activity, role in mitochondrial translational initiation and mitochondrion localization
Contig006372_C_parapsilosis_CDC317:1515669	T	exonic	CPAR2_406700	D503G	C;HOMO;53;1.0;non-synonymous	-;-;-;-;-	Ortholog of C. albicans SC5314 : C2_06930C_A, C. dubliniensis CD36 : Cd36_21220, Candida tenuis NRRL Y-1498 : CANTEDRAFT_127772 and Candida orthopsilosis Co 90-125 : CORT_0C06120
Contig006372_C_parapsilosis_CDC317:1555340	C	exonic	CPAR2_406950	T161M	T;HOMO;31;1.0;non-synonymous	-;-;-;-;-	Ortholog(s) have role in purine nucleobase catabolic process
Contig006372_C_parapsilosis_CDC317:1618243	G	exonic	CPAR2_407250	L176F	A;HOMO;46;1.0;non-synonymous	-;-;-;-;-	Has domain(s) with predicted transporter activity, role in transmembrane transport and integral component of membrane localization
Contig006372_C_parapsilosis_CDC317:1631163	G	exonic	CPAR2_407300	V154I	A;HETERO;78;0.22;non-synonymous	-;-;-;-;-	Has domain(s) with predicted transporter activity, role in transmembrane transport and integral component of membrane localization
Contig006372_C_parapsilosis_CDC317:1710081	G	exonic	CPAR2_407630	L1180F	A;HOMO;81;0.99;non-synonymous	-;-;-;-;-	Has domain(s) with predicted ATP binding, protein serine/threonine kinase activity and role in protein phosphorylation
mito_C_parapsilosis_CDC317:2081	C	exonic	CapafMp02	G305S	T;HOMO;51;1.0;non-synonymous	-;-;-;-;-	Has domain(s) with predicted NADH dehydrogenase (ubiquinone) activity and role in ATP synthesis coupled electron transport

## Sheet: VOR-Exonic-non_synonymous
#Coord	Ref	Genomic_region	Gene	AA_change	VOR_S5	CLIB_S4	Function
Contig005504_C_parapsilosis_CDC317:103577	T	exonic	CPAR2_600430	V759E	A;HETERO;115;0.53;non-synonymous	-;-;-;-;-	Ortholog of Debaryomyces hansenii CBS767 : DEHA2C12716g
Contig005504_C_parapsilosis_CDC317:103610	A	exonic	CPAR2_600430	E770A	C;HETERO;122;0.19;non-synonymous	-;-;-;-;-	Ortholog of Debaryomyces hansenii CBS767 : DEHA2C12716g
Contig005504_C_parapsilosis_CDC317:177602	G	exonic	CPAR2_600670	S289N	A;HOMO;135;1.0;non-synonymous	-;-;-;-;-	Ortholog(s) have role in maintenance of rDNA, meiotic attachment of telomere to nuclear envelope, mitotic sister chromatid segregation, nuclear inner membrane organization
Contig005504_C_parapsilosis_CDC317:395084	A	exonic	CPAR2_601600	K594E	G;HOMO;60;1.0;non-synonymous	-;-;-;-;-	Ortholog(s) have guanyl-nucleotide exchange factor activity, ubiquitin binding activity
Contig005504_C_parapsilosis_CDC317:513610	G	exonic	CPAR2_602170	P22T	T;HOMO;44;1.0;non-synonymous	-;-;-;-;-	Ortholog(s) have structural constituent of ribosome activity and mitochondrial small ribosomal subunit localization
Contig005504_C_parapsilosis_CDC317:641476	C	exonic	CPAR2_602710	P12S	T;HOMO;90;1.0;non-synonymous	-;-;-;-;-	Ortholog of C. albicans SC5314 : C6_01330C_A, C. dubliniensis CD36 : Cd36_61450, Candida tenuis NRRL Y-1498 : cten_CGOB_00240 and Pichia stipitis Pignal : psti_CGOB_00191
Contig005504_C_parapsilosis_CDC317:747769	T	exonic	CPAR2_603140	I47V	C;HOMO;105;1.0;non-synonymous	-;-;-;-;-	Ortholog(s) have double-stranded DNA binding, ketol-acid reductoisomerase activity, role in branched-chain amino acid biosynthetic process, mitochondrial genome maintenance and mitochondrial nucleoid localization
Contig005569_C_parapsilosis_CDC317:28757	G	exonic	CPAR2_100150	C506Y	A;HOMO;69;1.0;non-synonymous	-;-;-;-;-	Ortholog(s) have ATP-dependent RNA helicase activity, second spliceosomal transesterification activity and role in generation of catalytic spliceosome for second transesterification step, spliceosomal complex disassembly
Contig005569_C_parapsilosis_CDC317:45253	T	exonic	CPAR2_100280	F4L	C;HOMO;39;1.0;non-synonymous	-;-;-;-;-	Ortholog(s) have fungal-type vacuole membrane localization; C. albicans: C5_03940C_A ,Putative multidrug resistance protein; upregulated by Efg1p
Contig005569_C_parapsilosis_CDC317:47983	T	exonic	CPAR2_100300	N488I	A;HOMO;68;1.0;non-synonymous	-;-;-;-;-	Ortholog(s) have carboxylic acid transmembrane transporter activity, role in NAD transport, quinolinic acid transmembrane transport and fungal-type vacuole, mitochondrion, plasma membrane localization
Contig005569_C_parapsilosis_CDC317:59353	A	exonic	CPAR2_100350	D293G	G;HOMO;81;1.0;non-synonymous	-;-;-;-;-	Ortholog of C. albicans SC5314 : C5_02310C_A, C. dubliniensis CD36 : Cd36_52120, Lodderomyces elongisporus NRLL YB-4239 : LELG_04105 and Candida orthopsilosis Co 90-125 : CORT_0F00450
Contig005569_C_parapsilosis_CDC317:137195	A	exonic	CPAR2_100740	S7P	G;HOMO;80;0.99;non-synonymous	-;-;-;-;-	Ortholog(s) have cyclin-dependent protein serine/threonine kinase regulator activity
Contig005569_C_parapsilosis_CDC317:203551	GGGGCTTGTCTGAGTTGGGCTTGTCTGAGTTGGGCTTGTCTGAGTTG	exonic	CPAR2_101080	PRTDSTRTDSTRTDST515PRTDSTRTDSTRTDSI	GGGGCTTGTCTGAGTTGGGCTTGTCTGAGTTGGGCTTGTCTGAGTTA;HETERO;58;0.69;non-synonymous	-;-;-;-;-	Ortholog(s) have role in fungal-type cell wall organization
Contig005569_C_parapsilosis_CDC317:283213	C	exonic	CPAR2_101400	R153W	T;HOMO;57;1.0;non-synonymous	-;-;-;-;-	Ortholog(s) have GTPase activity, guanyl nucleotide binding activity
Contig005569_C_parapsilosis_CDC317:283337	C	exonic	CPAR2_101400	P194L	T;HOMO;89;0.99;non-synonymous	-;-;-;-;-	Ortholog(s) have GTPase activity, guanyl nucleotide binding activity
Contig005569_C_parapsilosis_CDC317:351602	T	exonic	CPAR2_101640	K122E	C;HETERO;142;0.23;non-synonymous	-;-;-;-;-	Protein of unknown function
Contig005569_C_parapsilosis_CDC317:351629	T	exonic	CPAR2_101640	N113D	C;HETERO;124;0.15;non-synonymous	-;-;-;-;-	Protein of unknown function
Contig005569_C_parapsilosis_CDC317:355260	A	exonic	CPAR2_101660	F230S	G;HETERO;65;0.46;non-synonymous	-;-;-;-;-	Ortholog(s) have ATPase activator activity, RNA binding activity
Contig005569_C_parapsilosis_CDC317:425815	T	exonic	CPAR2_101890	L360F	A;HOMO;35;1.0;non-synonymous	-;-;-;-;-	Protein of unknown function
Contig005569_C_parapsilosis_CDC317:436193	C	exonic	CPAR2_101940	E2327K	T;HETERO;69;0.42;non-synonymous	-;-;-;-;-	Ortholog(s) have mRNA binding activity
Contig005569_C_parapsilosis_CDC317:610983	G	exonic	CPAR2_102660	T55I	A;HOMO;65;0.98;non-synonymous	-;-;-;-;-	Ortholog(s) have protein tag activity, role in protein neddylation and SCF ubiquitin ligase complex, cytoplasm localization
Contig005569_C_parapsilosis_CDC317:665675	A	exonic	CPAR2_102920	N537K	C;HOMO;73;1.0;non-synonymous	-;-;-;-;-	Ortholog of Candida tenuis NRRL Y-1498 : CANTEDRAFT_127364, Debaryomyces hansenii CBS767 : DEHA2B10076g, Pichia stipitis Pignal : PICST_29713 and Candida orthopsilosis Co 90-125 : CORT_0B04190
Contig005569_C_parapsilosis_CDC317:823882	C	exonic	CPAR2_103650	H554Y	T;HOMO;66;1.0;non-synonymous	-;-;-;-;-	Ortholog of C. albicans SC5314 : C2_07720C_A, Candida tenuis NRRL Y-1498 : CANTEDRAFT_115128, Debaryomyces hansenii CBS767 : DEHA2C08250g and Pichia stipitis Pignal : PICST_48898
Contig005569_C_parapsilosis_CDC317:1052565	A	exonic	CPAR2_104800	T654A	G;HOMO;76;1.0;non-synonymous	-;-;-;-;-	Ortholog(s) have GTPase activity, ribosome binding activity, role in positive regulation of translation and mitochondrial matrix, mitochondrial ribosome, nucleus localization
Contig005569_C_parapsilosis_CDC317:1177725	G	exonic	CPAR2_105430	G418E	A;HOMO;62;1.0;non-synonymous	-;-;-;-;-	Ortholog(s) have homocitrate synthase activity, role in lysine biosynthetic process via aminoadipic acid and nucleus localization
Contig005569_C_parapsilosis_CDC317:1441062	A	exonic	CPAR2_106700	I446V	G;HOMO;33;1.0;non-synonymous	-;-;-;-;-	Has domain(s) with predicted amino acid transmembrane transporter activity, role in amino acid transmembrane transport and integral component of membrane localization
Contig005569_C_parapsilosis_CDC317:1450290	T	exonic	CPAR2_106760	S9P	C;HOMO;41;1.0;non-synonymous	-;-;-;-;-	Ortholog(s) have cystathionine beta-synthase activity, mRNA binding activity
Contig005569_C_parapsilosis_CDC317:1451492	C	exonic	CPAR2_106760	N409K	G;HOMO;85;1.0;non-synonymous	-;-;-;-;-	Ortholog(s) have cystathionine beta-synthase activity, mRNA binding activity
Contig005569_C_parapsilosis_CDC317:1505918	A	exonic	CPAR2_107080	E975G	G;HOMO;40;1.0;non-synonymous	-;-;-;-;-	Ortholog(s) have phosphatidylinositol deacylase activity
Contig005569_C_parapsilosis_CDC317:1623228	C	exonic	CPAR2_107680	C1432F	A;HOMO;35;1.0;non-synonymous	-;-;-;-;-	Ortholog(s) have ubiquitin binding activity and role in cellular response to starvation, positive regulation of conjugation with cellular fusion, regulation of cell growth
Contig005569_C_parapsilosis_CDC317:1911871	A	exonic	CPAR2_109090	F950S	G;HOMO;62;1.0;non-synonymous	-;-;-;-;-	Ortholog(s) have ribonuclease P activity and role in cytoplasmic translation, mRNA processing, mitochondrion organization, positive regulation of transcription by RNA polymerase II, tRNA 5'-leader removal
Contig005569_C_parapsilosis_CDC317:1911960	G	exonic	CPAR2_109090	N920K	C;HOMO;31;1.0;non-synonymous	-;-;-;-;-	Ortholog(s) have ribonuclease P activity and role in cytoplasmic translation, mRNA processing, mitochondrion organization, positive regulation of transcription by RNA polymerase II, tRNA 5'-leader removal
Contig005569_C_parapsilosis_CDC317:2213976	AACAGCCAATGCAACAGCCAATGCAACAGCCAATGCCA	exonic	CPAR2_110390	QQPMQQPMQQPMP1011QQPMQQPMQQPMQ	AACAGCCAATGCAACAGCCAATGCAACAGCCAATGCAA;HOMO;33;0.73;non-synonymous	-;-;-;-;-	Ortholog(s) have role in adhesion of symbiont to host, cell adhesion, establishment of cell polarity, regulation of transcription, DNA-templated and cellular bud neck, cellular bud tip, mitochondrion, plasma membrane localization
Contig005569_C_parapsilosis_CDC317:2220497	T	exonic	CPAR2_110430	H18Q	A;HOMO;33;1.0;non-synonymous	-;-;-;-;-	Has domain(s) with predicted NAD binding, oxidoreductase activity, acting on the CH-OH group of donors, NAD or NADP as acceptor activity and role in oxidation-reduction process
Contig005569_C_parapsilosis_CDC317:2221140	G	exonic	CPAR2_110430	A233S	T;HOMO;37;1.0;non-synonymous	-;-;-;-;-	Has domain(s) with predicted NAD binding, oxidoreductase activity, acting on the CH-OH group of donors, NAD or NADP as acceptor activity and role in oxidation-reduction process
Contig005806_C_parapsilosis_CDC317:22881	G	exonic	CPAR2_300110	P208S	A;HETERO;136;0.21;non-synonymous	-;-;-;-;-	Putative membrane protein, member of the CFEM family
Contig005806_C_parapsilosis_CDC317:22886	A	exonic	CPAR2_300110	V206E	T;HETERO;139;0.23;non-synonymous	-;-;-;-;-	Putative membrane protein, member of the CFEM family
Contig005806_C_parapsilosis_CDC317:51188	G	exonic	CPAR2_300250	A453S	T;HOMO;45;1.0;non-synonymous	-;-;-;-;-	Ortholog(s) have RNA polymerase II regulatory region sequence-specific DNA binding, transcriptional repressor activity, RNA polymerase II transcription factor binding activity
Contig005806_C_parapsilosis_CDC317:56162	G	exonic	CPAR2_300280	A125T	A;HOMO;58;1.0;non-synonymous	-;-;-;-;-	Ortholog of C. albicans SC5314 : C7_01010W_A, C. dubliniensis CD36 : Cd36_70940, Debaryomyces hansenii CBS767 : DEHA2F22220g and Pichia stipitis Pignal : PICST_32459
Contig005806_C_parapsilosis_CDC317:74048	T	exonic	CPAR2_300350	V369A	C;HOMO;58;0.97;non-synonymous	-;-;-;-;-	Has domain(s) with predicted ferrous iron binding, oxidoreductase activity and role in cellular aromatic compound metabolic process
Contig005806_C_parapsilosis_CDC317:133226	C	exonic	CPAR2_300710	H593N	A;HETERO;57;0.33;non-synonymous	-;-;-;-;-	Ortholog(s) have telomeric DNA binding activity
Contig005806_C_parapsilosis_CDC317:333074	G	exonic	CPAR2_301440	P200L	A;HETERO;79;0.48;non-synonymous	-;-;-;-;-	Ortholog of Pichia stipitis Pignal : PICST_60535 and Candida orthopsilosis Co 90-125 : CORT_0H01440
Contig005806_C_parapsilosis_CDC317:379627	T	exonic	CPAR2_301640	K576R	C;HOMO;48;1.0;non-synonymous	-;-;-;-;-	Ortholog(s) have role in arginine transport and plasma membrane localization
Contig005806_C_parapsilosis_CDC317:379658	T	exonic	CPAR2_301640	T566S	A;HOMO;57;0.98;non-synonymous	-;-;-;-;-	Ortholog(s) have role in arginine transport and plasma membrane localization
Contig005806_C_parapsilosis_CDC317:512495	T	exonic	CPAR2_302130	D29E	G;HOMO;43;1.0;non-synonymous	-;-;-;-;-	Protein of unknown function
Contig005806_C_parapsilosis_CDC317:513349	T	exonic	CPAR2_302130	M314T	C;HOMO;69;0.96;non-synonymous	-;-;-;-;-	Protein of unknown function
Contig005806_C_parapsilosis_CDC317:629210	G	exonic	CPAR2_302590	V173I	A;HETERO;94;0.16;non-synonymous	-;-;-;-;-	Ortholog of Lodderomyces elongisporus NRLL YB-4239 : LELG_03791, Candida orthopsilosis Co 90-125 : CORT_0E04750 and Spathaspora passalidarum NRRL Y-27907 : SPAPADRAFT_66706
Contig005806_C_parapsilosis_CDC317:786807	C	exonic	CPAR2_303350	S10L	T;HOMO;64;1.0;non-synonymous	-;-;-;-;-	Ortholog(s) have role in ER to Golgi vesicle-mediated transport and COPII-coated ER to Golgi transport vesicle, integral component of Golgi membrane, integral component of endoplasmic reticulum membrane localization
Contig005806_C_parapsilosis_CDC317:799017	G	exonic	CPAR2_303410	R202H	A;HETERO;100;0.51;non-synonymous	-;-;-;-;-	Ortholog(s) have role in ascospore formation, cellular response to alkaline pH, cellular response to lithium ion and cellular response to neutral pH, more
Contig005806_C_parapsilosis_CDC317:883932	G	exonic	CPAR2_303790	A1078V	-;-;-;-;-	A;HETERO;48;0.19;non-synonymous	Ortholog of Candida orthopsilosis Co 90-125 : CORT_0E05950
Contig005806_C_parapsilosis_CDC317:886293	T	exonic	CPAR2_303790	E291A	G;HETERO;110;0.21;non-synonymous	-;-;-;-;-	Ortholog of Candida orthopsilosis Co 90-125 : CORT_0E05950
Contig005807_C_parapsilosis_CDC317:155579	A	exonic	CPAR2_800590	T736S	T;HOMO;45;1.0;non-synonymous	-;-;-;-;-	Ortholog(s) have cytoskeletal protein binding activity and role in cell separation after cytokinesis, establishment or maintenance of cell polarity
Contig005807_C_parapsilosis_CDC317:420496	A	exonic	CPAR2_801810	S1196P	G;HOMO;78;1.0;non-synonymous	-;-;-;-;-	Ortholog(s) have guanyl-nucleotide exchange factor activity, role in Golgi to endosome transport, endocytosis, protein targeting to vacuole and early endosome membrane, extrinsic component of membrane, trans-Golgi network localization
Contig005807_C_parapsilosis_CDC317:438567	T	exonic	CPAR2_801880	K6R	C;HOMO;92;0.99;non-synonymous	-;-;-;-;-	Ortholog(s) have RNA binding activity and cell surface, cytosolic large ribosomal subunit, hyphal cell wall, preribosome, large subunit precursor localization
Contig005807_C_parapsilosis_CDC317:455538	T	exonic	CPAR2_801950	N410S	C;HOMO;89;1.0;non-synonymous	-;-;-;-;-	Ortholog(s) have SUMO-specific isopeptidase activity, role in G2/M transition of mitotic cell cycle, protein desumoylation and nuclear envelope, nuclear pore, nucleolus localization
Contig005807_C_parapsilosis_CDC317:532487	A	exonic	CPAR2_802370	I252N	T;HETERO;47;0.49;non-synonymous	-;-;-;-;-	Ortholog(s) have SNAP receptor activity, role in transport and endosome localization
Contig005807_C_parapsilosis_CDC317:592805	G	exonic	CPAR2_802670	P861T	T;HETERO;44;0.25;non-synonymous	-;-;-;-;-	Ortholog(s) have ATP-dependent RNA helicase activity
Contig005807_C_parapsilosis_CDC317:592874	G	exonic	CPAR2_802670	P838T	T;HETERO;40;0.15;non-synonymous	-;-;-;-;-	Ortholog(s) have ATP-dependent RNA helicase activity
Contig005807_C_parapsilosis_CDC317:744800	G	exonic	CPAR2_803350	A1036T	A;HETERO;124;0.47;non-synonymous	-;-;-;-;-	Ortholog(s) have role in fungal-type cell wall organization, intracellular protein transport, regulation of vacuole organization, response to pH
Contig005807_C_parapsilosis_CDC317:761153	A	exonic	CPAR2_803440	I267T	G;HOMO;79;1.0;non-synonymous	-;-;-;-;-	Ortholog(s) have role in chromosome segregation, nuclear protein quality control by the ubiquitin-proteasome system, proteasome localization and nucleus localization
Contig005807_C_parapsilosis_CDC317:777723	C	exonic	CPAR2_803510	T124N	A;HOMO;61;1.0;non-synonymous	-;-;-;-;-	Ortholog(s) have inorganic diphosphatase activity, role in aerobic respiration and mitochondrion localization
Contig005807_C_parapsilosis_CDC317:840542	G	exonic	CPAR2_803790	G861E	A;HETERO;86;0.55;non-synonymous	-;-;-;-;-	Ortholog(s) have cyclin-dependent protein serine/threonine kinase inhibitor activity
Contig005807_C_parapsilosis_CDC317:920053	T	exonic	CPAR2_804090	T389P	G;HOMO;95;1.0;non-synonymous	-;-;-;-;-	Ortholog(s) have aminopeptidase activity, epoxide hydrolase activity, role in cellular lipid metabolic process, protein catabolic process and cytoplasm, nucleus localization
Contig005807_C_parapsilosis_CDC317:980017	A	exonic	CPAR2_804450	I1557T	G;HOMO;76;1.0;non-synonymous	-;-;-;-;-	Ortholog(s) have role in histone deacetylation, negative regulation of meiotic nuclear division and Set3 complex localization
Contig005807_C_parapsilosis_CDC317:1075909	C	exonic	CPAR2_804790	R213Q	T;HOMO;90;0.99;non-synonymous	-;-;-;-;-	Ortholog(s) have phosphatidylinositol transporter activity
Contig005807_C_parapsilosis_CDC317:1109091	C	exonic	CPAR2_804980	M202I	A;HOMO;83;1.0;non-synonymous	-;-;-;-;-	Ortholog(s) have ATPase activity, coupled to transmembrane movement of substances activity, role in fatty acid transmembrane transport and integral component of peroxisomal membrane localization
Contig005807_C_parapsilosis_CDC317:1187070	G	exonic	CPAR2_805290	R473I	T;HOMO;66;0.98;non-synonymous	-;-;-;-;-	Dihydrolipoamide acetyltransferase component (E2) of pyruvate dehydrogenase complex, catalyzes the oxidative decarboxylation of pyruvate to acetyl-CoA, present in purified mitochondrial nucleoids
Contig005807_C_parapsilosis_CDC317:1223500	A	exonic	CPAR2_805450	V1526A	G;HETERO;32;0.53;non-synonymous	-;-;-;-;-	Ortholog(s) have actin binding, calmodulin binding activity
Contig005807_C_parapsilosis_CDC317:1461680	CC	exonic	CPAR2_806400	P744L	CT;HETERO;134;0.16;non-synonymous	-;-;-;-;-	Ortholog of Candida orthopsilosis Co 90-125 : CORT_0C02750
Contig005807_C_parapsilosis_CDC317:1526850	G	exonic	CPAR2_806630	T119I	A;HOMO;63;1.0;non-synonymous	-;-;-;-;-	Protein of unknown function
Contig005807_C_parapsilosis_CDC317:1591720	C	exonic	CPAR2_806860	E3K	T;HOMO;42;1.0;non-synonymous	-;-;-;-;-	Ortholog(s) have microtubule binding activity and role in cell separation after cytokinesis, microtubule bundle formation, mitotic spindle elongation, spindle midzone assembly, spindle pole body separation
Contig005807_C_parapsilosis_CDC317:1609010	G	exonic	CPAR2_806970	G21D	A;HOMO;54;0.98;non-synonymous	-;-;-;-;-	Ortholog(s) have DNA binding, chromatin binding, histone deacetylase activity
Contig005807_C_parapsilosis_CDC317:1678237	A	exonic	CPAR2_807270	N394Y	T;HOMO;97;1.0;non-synonymous	-;-;-;-;-	Regulator of MDR1 transcription, expression increased in fluconazole and voriconazole resistant strains
Contig005807_C_parapsilosis_CDC317:1763021	C	exonic	CPAR2_807580	S249N	T;HOMO;36;0.97;non-synonymous	-;-;-;-;-	Ortholog of C. albicans SC5314 : C3_04690C_A, C. dubliniensis CD36 : Cd36_84650, Candida tenuis NRRL Y-1498 : CANTEDRAFT_125158 and Debaryomyces hansenii CBS767 : DEHA2G13464g
Contig005807_C_parapsilosis_CDC317:1879733	A	exonic	CPAR2_808120	Y733D	C;HOMO;46;0.98;non-synonymous	-;-;-;-;-	Ortholog(s) have ferric-chelate reductase activity, role in cellular iron ion homeostasis, siderophore transport and fungal-type vacuole, plasma membrane localization
Contig005807_C_parapsilosis_CDC317:1958320	A	exonic	CPAR2_808470	I477V	G;HOMO;73;1.0;non-synonymous	-;-;-;-;-	Ortholog(s) have chromatin binding activity and role in DNA replication initiation, DNA unwinding involved in DNA replication, double-strand break repair via break-induced replication
Contig005807_C_parapsilosis_CDC317:1970462	A	exonic	CPAR2_808520	T617A	G;HOMO;53;0.98;non-synonymous	-;-;-;-;-	Ortholog of C. albicans SC5314 : C3_06740W_A, C. dubliniensis CD36 : Cd36_86710, Candida tenuis NRRL Y-1498 : CANTEDRAFT_113883 and Debaryomyces hansenii CBS767 : DEHA2F04510g
Contig005807_C_parapsilosis_CDC317:2047970	C	exonic	CPAR2_808880	A96T	T;HOMO;67;1.0;non-synonymous	-;-;-;-;-	Ortholog(s) have mRNA binding activity, role in 3'-UTR-mediated mRNA destabilization, mitochondrion organization and P-body, cytoplasmic stress granule, perinuclear region of cytoplasm localization
Contig005809_C_parapsilosis_CDC317:80183	C	exonic	CPAR2_200530	M13I	A;HOMO;59;0.98;non-synonymous	-;-;-;-;-	Protein of unknown function
Contig005809_C_parapsilosis_CDC317:126522	G	exonic	CPAR2_200770	A737V	A;HOMO;71;1.0;non-synonymous	-;-;-;-;-	Ortholog(s) have structural molecule activity and role in cellular protein complex assembly, cellular response to drug, conjugation with cellular fusion, histone acetylation
Contig005809_C_parapsilosis_CDC317:331037	T	exonic	CPAR2_201790	L371M	A;HOMO;66;1.0;non-synonymous	-;-;-;-;-	Ortholog(s) have role in vitamin transport and fungal-type vacuole, plasma membrane localization
Contig005809_C_parapsilosis_CDC317:491556	C	exonic	CPAR2_202580	V363L	A;HETERO;36;0.47;non-synonymous	-;-;-;-;-	Has domain(s) with predicted role in transmembrane transport and integral component of membrane localization
Contig005809_C_parapsilosis_CDC317:511071	C	exonic	CPAR2_202680	P18S	T;HOMO;47;0.98;non-synonymous	-;-;-;-;-	Ortholog(s) have role in cellular response to biotic stimulus, cellular response to starvation and filamentous growth of a population of unicellular organisms in response to biotic stimulus, more
Contig005809_C_parapsilosis_CDC317:662246	G	exonic	CPAR2_203320	V16L	C;HOMO;33;1.0;non-synonymous	-;-;-;-;-	Ortholog of C. albicans SC5314 : CR_05200C_A, C. dubliniensis CD36 : Cd36_30580, Candida tenuis NRRL Y-1498 : CANTEDRAFT_110518 and Debaryomyces hansenii CBS767 : DEHA2G24266g
Contig005809_C_parapsilosis_CDC317:704714	T	exonic	CPAR2_203520	M110V	C;HOMO;59;1.0;non-synonymous	-;-;-;-;-	Putative phosphogluconate dehydrogenase, binds human plasminogen and high-molecular-mass kininogen at cell surface
Contig005809_C_parapsilosis_CDC317:785896	T	exonic	CPAR2_203870	W473R	A;HOMO;71;1.0;non-synonymous	-;-;-;-;-	Ortholog(s) have amine transmembrane transporter activity, role in amine transport, ascospore wall assembly, plasma membrane acetate transport and cell periphery, prospore membrane localization
Contig005809_C_parapsilosis_CDC317:798974	C	exonic	CPAR2_203940	S235L	T;HOMO;64;1.0;non-synonymous	-;-;-;-;-	Ortholog of Pichia stipitis Pignal : PICST_68464 and Candida orthopsilosis Co 90-125 : CORT_0D04050
Contig005809_C_parapsilosis_CDC317:807480	A	exonic	CPAR2_203990	N266D	G;HOMO;54;1.0;non-synonymous	-;-;-;-;-	Ortholog(s) have transcriptional activator activity, RNA polymerase II proximal promoter sequence-specific DNA binding activity
Contig005809_C_parapsilosis_CDC317:810896	G	exonic	CPAR2_204000	V405I	A;HOMO;35;1.0;non-synonymous	-;-;-;-;-	Has domain(s) with predicted myosin binding activity
Contig005809_C_parapsilosis_CDC317:810957	G	exonic	CPAR2_204000	S425N	A;HOMO;35;1.0;non-synonymous	-;-;-;-;-	Has domain(s) with predicted myosin binding activity
Contig005809_C_parapsilosis_CDC317:811303	A	exonic	CPAR2_204000	I540M	G;HOMO;47;1.0;non-synonymous	-;-;-;-;-	Has domain(s) with predicted myosin binding activity
Contig005809_C_parapsilosis_CDC317:847253	T	exonic	CPAR2_204190	N177Y	A;HOMO;82;1.0;non-synonymous	-;-;-;-;-	Ortholog(s) have structural constituent of ribosome activity and mitochondrial inner membrane, mitochondrial large ribosomal subunit localization
Contig005809_C_parapsilosis_CDC317:852678	C	exonic	CPAR2_204220	S276N	T;HOMO;49;1.0;non-synonymous	-;-;-;-;-	Ortholog(s) have alkane 1-monooxygenase activity, oxygen binding activity and role in fatty acid omega-oxidation, lauric acid metabolic process
Contig005809_C_parapsilosis_CDC317:1012307	C	exonic	CPAR2_204980	A18S	A;HETERO;48;0.5;non-synonymous	-;-;-;-;-	Ortholog(s) have mRNA binding activity
Contig005809_C_parapsilosis_CDC317:1156806	A	exonic	CPAR2_205560	S140P	G;HOMO;31;1.0;non-synonymous	-;-;-;-;-	Has domain(s) with predicted catalytic activity and role in metabolic process
Contig005809_C_parapsilosis_CDC317:1158348	A	exonic	CPAR2_205570	S146A	C;HOMO;44;1.0;non-synonymous	-;-;-;-;-	Has domain(s) with predicted catalytic activity and role in metabolic process
Contig005809_C_parapsilosis_CDC317:1275715	G	exonic	CPAR2_206080	R1463C	A;HETERO;76;0.49;non-synonymous	-;-;-;-;-	Ortholog(s) have Ras guanyl-nucleotide exchange factor activity, role in axial cellular bud site selection, bipolar cellular bud site selection and cellular bud neck, hyphal tip, incipient cellular bud site localization
Contig005809_C_parapsilosis_CDC317:1318703	G	exonic	CPAR2_206240	R214Q	A;HOMO;86;1.0;non-synonymous	-;-;-;-;-	Ortholog(s) have role in cortical protein anchoring, cytogamy, regulation of termination of mating projection growth and endoplasmic reticulum, integral component of plasma membrane, mating projection tip localization
Contig005809_C_parapsilosis_CDC317:1417090	T	exonic	CPAR2_206690	N6S	C;HOMO;50;1.0;non-synonymous	-;-;-;-;-	Ortholog(s) have GTP binding, GTPase activity, ribosome binding, translation initiation factor activity, translation initiation factor binding activity
Contig005809_C_parapsilosis_CDC317:1898301	C	exonic	CPAR2_208860	A754S	A;HOMO;59;1.0;non-synonymous	-;-;-;-;-	Ortholog(s) have mRNA binding activity and role in maturation of 5.8S rRNA from tricistronic rRNA transcript (SSU-rRNA, 5.8S rRNA, LSU-rRNA), maturation of LSU-rRNA from tricistronic rRNA transcript (SSU-rRNA, 5.8S rRNA, LSU-rRNA)
Contig005809_C_parapsilosis_CDC317:1913640	T	exonic	CPAR2_208900	F507S	C;HOMO;59;1.0;non-synonymous	-;-;-;-;-	Has domain(s) with predicted role in response to stress and integral component of membrane localization
Contig005809_C_parapsilosis_CDC317:1942371	T	exonic	CPAR2_209030	I35T	C;HOMO;50;1.0;non-synonymous	-;-;-;-;-	Ortholog of C. albicans SC5314 : C1_07010W_A, C. dubliniensis CD36 : Cd36_06550, Candida tenuis NRRL Y-1498 : CANTEDRAFT_111035 and Debaryomyces hansenii CBS767 : DEHA2F25300g
Contig005809_C_parapsilosis_CDC317:2178519	C	exonic	CPAR2_210180	G103E	T;HOMO;90;1.0;non-synonymous	-;-;-;-;-	Ortholog(s) have translation release factor activity, codon specific activity and role in DNA-templated transcription, termination, asexual sporulation resulting in formation of a cellular spore, cytoplasmic translational termination
Contig005809_C_parapsilosis_CDC317:2227360	A	exonic	CPAR2_210390	K162R	G;HOMO;31;1.0;non-synonymous	-;-;-;-;-	Ortholog(s) have role in sphingoid catabolic process and endoplasmic reticulum localization
Contig005809_C_parapsilosis_CDC317:2405606	T	exonic	CPAR2_211300	K39R	C;HOMO;46;1.0;non-synonymous	-;-;-;-;-	Ortholog(s) have role in mRNA splicing, via spliceosome and U1 snRNP, U2 snRNP, U2-type prespliceosome, U4/U6 x U5 tri-snRNP complex, U5 snRNP, post-mRNA release spliceosomal complex localization
Contig005809_C_parapsilosis_CDC317:2454982	C	exonic	CPAR2_211450	R459Q	T;HOMO;63;1.0;non-synonymous	-;-;-;-;-	Ortholog(s) have role in DNA recombination, nuclear-transcribed mRNA catabolic process, 3'-5' exonucleolytic nonsense-mediated decay and cytoplasm, polysome localization
Contig005809_C_parapsilosis_CDC317:2499618	C	exonic	CPAR2_211680	D38N	T;HOMO;66;0.97;non-synonymous	-;-;-;-;-	Ortholog(s) have fungal-type vacuole localization
Contig005809_C_parapsilosis_CDC317:2718298	T	exonic	CPAR2_212630	*158W	C;HOMO;70;1.0;read-through	-;-;-;-;-	Protein of unknown function
Contig005809_C_parapsilosis_CDC317:2930812	T	exonic	CPAR2_tL(CAA)2	C22S	A;HOMO;58;1.0;non-synonymous	-;-;-;-;-	tRNA-Leu, predicted by tRNAscan-SE, CAA anticodon
Contig005809_C_parapsilosis_CDC317:2941680	A	exonic	CPAR2_213830	N1393K	C;HOMO;56;0.98;non-synonymous	-;-;-;-;-	Ortholog(s) have role in Golgi to vacuole transport, ascospore wall assembly, cellular sphingolipid homeostasis, retrograde transport, endosome to Golgi and GARP complex, mitochondrion localization
Contig005809_C_parapsilosis_CDC317:2982076	G	exonic	CPAR2_214000	R197S	T;HOMO;42;1.0;non-synonymous	-;-;-;-;-	Ortholog(s) have phosphatidylinositol-3-phosphate binding activity, role in retrograde transport, endosome to Golgi and endosome localization
Contig005809_C_parapsilosis_CDC317:3013551	A	exonic	CPAR2_214140	L706H	T;HOMO;42;1.0;non-synonymous	-;-;-;-;-	Ortholog(s) have NAD+ synthase (glutamine-hydrolyzing) activity, glutaminase activity, role in NAD biosynthetic process and cytoplasm, nucleus localization
Contig006110_C_parapsilosis_CDC317:23265	T	exonic	CPAR2_700100	F46I	A;HOMO;50;1.0;non-synonymous	-;-;-;-;-	Ortholog(s) have N-acetylglucosamine-6-phosphate deacetylase activity
Contig006110_C_parapsilosis_CDC317:185129	C	exonic	CPAR2_700850	A119S	A;HOMO;70;1.0;non-synonymous	-;-;-;-;-	Ortholog of C. albicans SC5314 : C1_10060C_A, C. dubliniensis CD36 : Cd36_09460, Candida tenuis NRRL Y-1498 : CANTEDRAFT_114857 and Debaryomyces hansenii CBS767 : DEHA2A03432g
Contig006110_C_parapsilosis_CDC317:622416	C	exonic	CPAR2_702920	G389A	G;HOMO;33;0.97;non-synonymous	-;-;-;-;-	Ortholog of Lodderomyces elongisporus NRLL YB-4239 : LELG_05486 and Candida orthopsilosis Co 90-125 : CORT_0G03030
Contig006110_C_parapsilosis_CDC317:744022	C	exonic	CPAR2_703390	F1203L	A;HOMO;87;1.0;non-synonymous	-;-;-;-;-	Ortholog(s) have bile acid-exporting ATPase activity, role in bile acid and bile salt transport and endoplasmic reticulum, fungal-type vacuole localization
Contig006139_C_parapsilosis_CDC317:116816	A	exonic	CPAR2_500510	N156D	G;HOMO;52;1.0;non-synonymous	-;-;-;-;-	Ortholog(s) have structural constituent of cytoskeleton activity
Contig006139_C_parapsilosis_CDC317:228220	G	exonic	CPAR2_500970	E659K	A;HOMO;79;1.0;non-synonymous	-;-;-;-;-	Ortholog(s) have role in cellular response to drug, cellular response to starvation and filamentous growth of a population of unicellular organisms in response to chemical stimulus, more
Contig006139_C_parapsilosis_CDC317:291529	A	exonic	CPAR2_501270	T317A	G;HOMO;104;1.0;non-synonymous	-;-;-;-;-	Ortholog(s) have unfolded protein binding activity, role in cellular response to drug, protein folding and chaperonin-containing T-complex localization
Contig006139_C_parapsilosis_CDC317:736227	A	exonic	CPAR2_503150	V429A	G;HOMO;61;1.0;non-synonymous	-;-;-;-;-	Ortholog(s) have transcription factor binding activity
Contig006139_C_parapsilosis_CDC317:876189	C	exonic	CPAR2_503840	G196S	T;HOMO;41;1.0;non-synonymous	-;-;-;-;-	Ortholog of C. albicans SC5314 : C3_01230C_A, C. dubliniensis CD36 : Cd36_81190, Debaryomyces hansenii CBS767 : DEHA2A09042g and Pichia stipitis Pignal : PICST_42519
Contig006372_C_parapsilosis_CDC317:26392	A	exonic	CPAR2_400050	T358P	C;HOMO;51;1.0;non-synonymous	-;-;-;-;-	Ortholog(s) have role in cellular response to drug
Contig006372_C_parapsilosis_CDC317:272726	C	exonic	CPAR2_401300	E233K	T;HOMO;95;0.99;non-synonymous	-;-;-;-;-	Ortholog(s) have carnitine O-acetyltransferase activity
Contig006372_C_parapsilosis_CDC317:535511	T	exonic	CPAR2_402450	K64E	C;HOMO;80;0.99;non-synonymous	-;-;-;-;-	Ortholog(s) have peptidase activity, role in protein targeting to ER, signal peptide processing and plasma membrane, signal peptidase complex localization
Contig006372_C_parapsilosis_CDC317:546498	C	exonic	CPAR2_402490	S463F	T;HETERO;38;0.21;non-synonymous	-;-;-;-;-	Protein of unknown function
Contig006372_C_parapsilosis_CDC317:546545	ACT	exonic	CPAR2_402490	T479S	TCT;HETERO;37;0.76;non-synonymous	-;-;-;-;-	Protein of unknown function
Contig006372_C_parapsilosis_CDC317:546551	T	exonic	CPAR2_402490	S481P	C;HETERO;38;0.76;non-synonymous	-;-;-;-;-	Protein of unknown function
Contig006372_C_parapsilosis_CDC317:546569	A	exonic	CPAR2_402490	T487S	T;HOMO;38;0.97;non-synonymous	-;-;-;-;-	Protein of unknown function
Contig006372_C_parapsilosis_CDC317:682824	T	exonic	CPAR2_403120	I871L	G;HOMO;88;1.0;non-synonymous	-;-;-;-;-	Ortholog(s) have role in ER to Golgi vesicle-mediated transport, Golgi vesicle docking, SNARE complex assembly and ER to Golgi transport vesicle membrane, Golgi membrane localization
Contig006372_C_parapsilosis_CDC317:770436	A	exonic	CPAR2_403520	L461S	G;HOMO;35;1.0;non-synonymous	-;-;-;-;-	Ortholog(s) have cell adhesion molecule binding activity
Contig006372_C_parapsilosis_CDC317:770687	ACTT	exonic	CPAR2_403520	SE377SD	ACTA;HETERO;45;0.36;non-synonymous	-;-;-;-;-	Ortholog(s) have cell adhesion molecule binding activity
Contig006372_C_parapsilosis_CDC317:770720	ACTT	exonic	CPAR2_403520	SE366SD	ACTA;HETERO;45;0.69;non-synonymous	-;-;-;-;-	Ortholog(s) have cell adhesion molecule binding activity
Contig006372_C_parapsilosis_CDC317:786342	T	exonic	CPAR2_403580	N425S	C;HOMO;54;1.0;non-synonymous	-;-;-;-;-	Has domain(s) with predicted zinc ion binding activity
Contig006372_C_parapsilosis_CDC317:987658	C	exonic	CPAR2_404410	R141C	T;HOMO;52;1.0;non-synonymous	-;-;-;-;-	Ortholog(s) have role in actin cortical patch localization, cellular bud site selection and cellular bud neck, cytoplasm, nucleus, plasma membrane localization
Contig006372_C_parapsilosis_CDC317:1092422	A	exonic	CPAR2_404830	I160T	G;HOMO;56;1.0;non-synonymous	-;-;-;-;-	Ortholog(s) have bis(5'-nucleosyl)-tetraphosphatase (asymmetrical) activity, nucleoside-triphosphatase activity, role in adenosine catabolic process and mitochondrion, nucleus localization
Contig006372_C_parapsilosis_CDC317:1144652	A	exonic	CPAR2_405090	S830G	G;HOMO;37;1.0;non-synonymous	-;-;-;-;-	Ortholog(s) have mRNA binding activity and P-body localization
Contig006372_C_parapsilosis_CDC317:1312137	A	exonic	CPAR2_405730	F195L	C;HOMO;79;1.0;non-synonymous	-;-;-;-;-	Ortholog(s) have ribosome binding activity, role in mitochondrial translational initiation and mitochondrion localization
Contig006372_C_parapsilosis_CDC317:1403937	T	exonic	CPAR2_406140	F221I	A;HOMO;34;1.0;non-synonymous	-;-;-;-;-	Ortholog of C. albicans SC5314 : C2_09420W_A, C. dubliniensis CD36 : Cd36_23530, Candida tenuis NRRL Y-1498 : CANTEDRAFT_116829 and Debaryomyces hansenii CBS767 : DEHA2B01826g
Contig006372_C_parapsilosis_CDC317:1515669	T	exonic	CPAR2_406700	D503G	C;HOMO;71;1.0;non-synonymous	-;-;-;-;-	Ortholog of C. albicans SC5314 : C2_06930C_A, C. dubliniensis CD36 : Cd36_21220, Candida tenuis NRRL Y-1498 : CANTEDRAFT_127772 and Candida orthopsilosis Co 90-125 : CORT_0C06120
Contig006372_C_parapsilosis_CDC317:1555340	C	exonic	CPAR2_406950	T161M	T;HOMO;34;1.0;non-synonymous	-;-;-;-;-	Ortholog(s) have role in purine nucleobase catabolic process
Contig006372_C_parapsilosis_CDC317:1618243	G	exonic	CPAR2_407250	L176F	A;HOMO;50;1.0;non-synonymous	-;-;-;-;-	Has domain(s) with predicted transporter activity, role in transmembrane transport and integral component of membrane localization
Contig006372_C_parapsilosis_CDC317:1631163	G	exonic	CPAR2_407300	V154I	A;HETERO;121;0.13;non-synonymous	-;-;-;-;-	Has domain(s) with predicted transporter activity, role in transmembrane transport and integral component of membrane localization
Contig006372_C_parapsilosis_CDC317:1710081	G	exonic	CPAR2_407630	L1180F	A;HOMO;109;1.0;non-synonymous	-;-;-;-;-	Has domain(s) with predicted ATP binding, protein serine/threonine kinase activity and role in protein phosphorylation
mito_C_parapsilosis_CDC317:2081	C	exonic	CapafMp02	G305S	T;HOMO;54;1.0;non-synonymous	-;-;-;-;-	Has domain(s) with predicted NADH dehydrogenase (ubiquinone) activity and role in ATP synthesis coupled electron transport

## Sheet: POS-Exonic-non_synonymous
#Coord	Ref	Genomic_region	Gene	AA_change	POS_S7	CLIB_S4	Function
Contig005504_C_parapsilosis_CDC317:103577	T	exonic	CPAR2_600430	V759E	A;HETERO;62;0.63;non-synonymous	-;-;-;-;-	Ortholog of Debaryomyces hansenii CBS767 : DEHA2C12716g
Contig005504_C_parapsilosis_CDC317:103610	A	exonic	CPAR2_600430	E770A	C;HETERO;59;0.2;non-synonymous	-;-;-;-;-	Ortholog of Debaryomyces hansenii CBS767 : DEHA2C12716g
Contig005504_C_parapsilosis_CDC317:177602	G	exonic	CPAR2_600670	S289N	A;HOMO;72;1.0;non-synonymous	-;-;-;-;-	Ortholog(s) have role in maintenance of rDNA, meiotic attachment of telomere to nuclear envelope, mitotic sister chromatid segregation, nuclear inner membrane organization
Contig005504_C_parapsilosis_CDC317:395084	A	exonic	CPAR2_601600	K594E	G;HOMO;36;1.0;non-synonymous	-;-;-;-;-	Ortholog(s) have guanyl-nucleotide exchange factor activity, ubiquitin binding activity
Contig005504_C_parapsilosis_CDC317:641476	C	exonic	CPAR2_602710	P12S	T;HOMO;55;1.0;non-synonymous	-;-;-;-;-	Ortholog of C. albicans SC5314 : C6_01330C_A, C. dubliniensis CD36 : Cd36_61450, Candida tenuis NRRL Y-1498 : cten_CGOB_00240 and Pichia stipitis Pignal : psti_CGOB_00191
Contig005504_C_parapsilosis_CDC317:747769	T	exonic	CPAR2_603140	I47V	C;HOMO;56;1.0;non-synonymous	-;-;-;-;-	Ortholog(s) have double-stranded DNA binding, ketol-acid reductoisomerase activity, role in branched-chain amino acid biosynthetic process, mitochondrial genome maintenance and mitochondrial nucleoid localization
Contig005569_C_parapsilosis_CDC317:28757	G	exonic	CPAR2_100150	C506Y	A;HOMO;71;1.0;non-synonymous	-;-;-;-;-	Ortholog(s) have ATP-dependent RNA helicase activity, second spliceosomal transesterification activity and role in generation of catalytic spliceosome for second transesterification step, spliceosomal complex disassembly
Contig005569_C_parapsilosis_CDC317:47983	T	exonic	CPAR2_100300	N488I	A;HOMO;41;0.98;non-synonymous	-;-;-;-;-	Ortholog(s) have carboxylic acid transmembrane transporter activity, role in NAD transport, quinolinic acid transmembrane transport and fungal-type vacuole, mitochondrion, plasma membrane localization
Contig005569_C_parapsilosis_CDC317:59353	A	exonic	CPAR2_100350	D293G	G;HOMO;70;1.0;non-synonymous	-;-;-;-;-	Ortholog of C. albicans SC5314 : C5_02310C_A, C. dubliniensis CD36 : Cd36_52120, Lodderomyces elongisporus NRLL YB-4239 : LELG_04105 and Candida orthopsilosis Co 90-125 : CORT_0F00450
Contig005569_C_parapsilosis_CDC317:137195	A	exonic	CPAR2_100740	S7P	G;HOMO;68;1.0;non-synonymous	-;-;-;-;-	Ortholog(s) have cyclin-dependent protein serine/threonine kinase regulator activity
Contig005569_C_parapsilosis_CDC317:203551	GGGGCTTGTCTGAGTTGGGCTTGTCTGAGTTGGGCTTGTCTGAGTTG	exonic	CPAR2_101080	PRTDSTRTDSTRTDST515PRTDSTRTDSTRTDSI	GGGGCTTGTCTGAGTTGGGCTTGTCTGAGTTGGGCTTGTCTGAGTTA;HETERO;63;0.73;non-synonymous	-;-;-;-;-	Ortholog(s) have role in fungal-type cell wall organization
Contig005569_C_parapsilosis_CDC317:283213	C	exonic	CPAR2_101400	R153W	T;HOMO;37;0.97;non-synonymous	-;-;-;-;-	Ortholog(s) have GTPase activity, guanyl nucleotide binding activity
Contig005569_C_parapsilosis_CDC317:283337	C	exonic	CPAR2_101400	P194L	T;HOMO;53;1.0;non-synonymous	-;-;-;-;-	Ortholog(s) have GTPase activity, guanyl nucleotide binding activity
Contig005569_C_parapsilosis_CDC317:351602	T	exonic	CPAR2_101640	K122E	C;HETERO;114;0.27;non-synonymous	-;-;-;-;-	Protein of unknown function
Contig005569_C_parapsilosis_CDC317:351629	T	exonic	CPAR2_101640	N113D	C;HETERO;110;0.2;non-synonymous	-;-;-;-;-	Protein of unknown function
Contig005569_C_parapsilosis_CDC317:355260	A	exonic	CPAR2_101660	F230S	G;HETERO;39;0.56;non-synonymous	-;-;-;-;-	Ortholog(s) have ATPase activator activity, RNA binding activity
Contig005569_C_parapsilosis_CDC317:425815	T	exonic	CPAR2_101890	L360F	A;HOMO;31;1.0;non-synonymous	-;-;-;-;-	Protein of unknown function
Contig005569_C_parapsilosis_CDC317:436193	C	exonic	CPAR2_101940	E2327K	T;HETERO;61;0.41;non-synonymous	-;-;-;-;-	Ortholog(s) have mRNA binding activity
Contig005569_C_parapsilosis_CDC317:610983	G	exonic	CPAR2_102660	T55I	A;HOMO;71;0.99;non-synonymous	-;-;-;-;-	Ortholog(s) have protein tag activity, role in protein neddylation and SCF ubiquitin ligase complex, cytoplasm localization
Contig005569_C_parapsilosis_CDC317:665675	A	exonic	CPAR2_102920	N537K	C;HOMO;77;1.0;non-synonymous	-;-;-;-;-	Ortholog of Candida tenuis NRRL Y-1498 : CANTEDRAFT_127364, Debaryomyces hansenii CBS767 : DEHA2B10076g, Pichia stipitis Pignal : PICST_29713 and Candida orthopsilosis Co 90-125 : CORT_0B04190
Contig005569_C_parapsilosis_CDC317:823882	C	exonic	CPAR2_103650	H554Y	T;HOMO;55;1.0;non-synonymous	-;-;-;-;-	Ortholog of C. albicans SC5314 : C2_07720C_A, Candida tenuis NRRL Y-1498 : CANTEDRAFT_115128, Debaryomyces hansenii CBS767 : DEHA2C08250g and Pichia stipitis Pignal : PICST_48898
Contig005569_C_parapsilosis_CDC317:1052565	A	exonic	CPAR2_104800	T654A	G;HOMO;65;1.0;non-synonymous	-;-;-;-;-	Ortholog(s) have GTPase activity, ribosome binding activity, role in positive regulation of translation and mitochondrial matrix, mitochondrial ribosome, nucleus localization
Contig005569_C_parapsilosis_CDC317:1177725	G	exonic	CPAR2_105430	G418E	A;HOMO;44;1.0;non-synonymous	-;-;-;-;-	Ortholog(s) have homocitrate synthase activity, role in lysine biosynthetic process via aminoadipic acid and nucleus localization
Contig005569_C_parapsilosis_CDC317:1207930	C	exonic	CPAR2_105550	D14Y	A;HOMO;87;1.0;non-synonymous	-;-;-;-;-	C-5 sterol desaturase involved in ergosterol biosynthesis, mutations confer resistance to azoles and echinocandins
Contig005569_C_parapsilosis_CDC317:1441062	A	exonic	CPAR2_106700	I446V	G;HOMO;36;1.0;non-synonymous	-;-;-;-;-	Has domain(s) with predicted amino acid transmembrane transporter activity, role in amino acid transmembrane transport and integral component of membrane localization
Contig005569_C_parapsilosis_CDC317:1450290	T	exonic	CPAR2_106760	S9P	C;HOMO;44;1.0;non-synonymous	-;-;-;-;-	Ortholog(s) have cystathionine beta-synthase activity, mRNA binding activity
Contig005569_C_parapsilosis_CDC317:1451492	C	exonic	CPAR2_106760	N409K	G;HOMO;68;1.0;non-synonymous	-;-;-;-;-	Ortholog(s) have cystathionine beta-synthase activity, mRNA binding activity
Contig005569_C_parapsilosis_CDC317:1505918	A	exonic	CPAR2_107080	E975G	G;HOMO;40;1.0;non-synonymous	-;-;-;-;-	Ortholog(s) have phosphatidylinositol deacylase activity
Contig005569_C_parapsilosis_CDC317:1623228	C	exonic	CPAR2_107680	C1432F	A;HOMO;45;0.98;non-synonymous	-;-;-;-;-	Ortholog(s) have ubiquitin binding activity and role in cellular response to starvation, positive regulation of conjugation with cellular fusion, regulation of cell growth
Contig005569_C_parapsilosis_CDC317:1810008	G	exonic	CPAR2_108570	S130L	-;-;-;-;-	A;HETERO;53;0.55;non-synonymous	Ortholog(s) have RNA polymerase II transcription factor activity, sequence-specific DNA binding, sequence-specific DNA binding activity
Contig005569_C_parapsilosis_CDC317:1911871	A	exonic	CPAR2_109090	F950S	G;HOMO;54;1.0;non-synonymous	-;-;-;-;-	Ortholog(s) have ribonuclease P activity and role in cytoplasmic translation, mRNA processing, mitochondrion organization, positive regulation of transcription by RNA polymerase II, tRNA 5'-leader removal
Contig005569_C_parapsilosis_CDC317:2221140	G	exonic	CPAR2_110430	A233S	T;HOMO;43;1.0;non-synonymous	-;-;-;-;-	Has domain(s) with predicted NAD binding, oxidoreductase activity, acting on the CH-OH group of donors, NAD or NADP as acceptor activity and role in oxidation-reduction process
Contig005806_C_parapsilosis_CDC317:22881	G	exonic	CPAR2_300110	P208S	A;HETERO;147;0.18;non-synonymous	-;-;-;-;-	Putative membrane protein, member of the CFEM family
Contig005806_C_parapsilosis_CDC317:22886	A	exonic	CPAR2_300110	V206E	T;HETERO;149;0.19;non-synonymous	-;-;-;-;-	Putative membrane protein, member of the CFEM family
Contig005806_C_parapsilosis_CDC317:51188	G	exonic	CPAR2_300250	A453S	T;HOMO;47;1.0;non-synonymous	-;-;-;-;-	Ortholog(s) have RNA polymerase II regulatory region sequence-specific DNA binding, transcriptional repressor activity, RNA polymerase II transcription factor binding activity
Contig005806_C_parapsilosis_CDC317:56162	G	exonic	CPAR2_300280	A125T	A;HOMO;58;1.0;non-synonymous	-;-;-;-;-	Ortholog of C. albicans SC5314 : C7_01010W_A, C. dubliniensis CD36 : Cd36_70940, Debaryomyces hansenii CBS767 : DEHA2F22220g and Pichia stipitis Pignal : PICST_32459
Contig005806_C_parapsilosis_CDC317:74048	T	exonic	CPAR2_300350	V369A	C;HOMO;53;1.0;non-synonymous	-;-;-;-;-	Has domain(s) with predicted ferrous iron binding, oxidoreductase activity and role in cellular aromatic compound metabolic process
Contig005806_C_parapsilosis_CDC317:133226	C	exonic	CPAR2_300710	H593N	A;HETERO;89;0.52;non-synonymous	-;-;-;-;-	Ortholog(s) have telomeric DNA binding activity
Contig005806_C_parapsilosis_CDC317:333074	G	exonic	CPAR2_301440	P200L	A;HETERO;79;0.46;non-synonymous	-;-;-;-;-	Ortholog of Pichia stipitis Pignal : PICST_60535 and Candida orthopsilosis Co 90-125 : CORT_0H01440
Contig005806_C_parapsilosis_CDC317:379627	T	exonic	CPAR2_301640	K576R	C;HOMO;72;0.99;non-synonymous	-;-;-;-;-	Ortholog(s) have role in arginine transport and plasma membrane localization
Contig005806_C_parapsilosis_CDC317:379658	T	exonic	CPAR2_301640	T566S	A;HOMO;71;1.0;non-synonymous	-;-;-;-;-	Ortholog(s) have role in arginine transport and plasma membrane localization
Contig005806_C_parapsilosis_CDC317:406715	C	exonic	CPAR2_301750	L200V	G;HOMO;32;1.0;non-synonymous	-;-;-;-;-	Has domain(s) with predicted role in transmembrane transport and integral component of membrane localization
Contig005806_C_parapsilosis_CDC317:512495	T	exonic	CPAR2_302130	D29E	G;HOMO;60;1.0;non-synonymous	-;-;-;-;-	Protein of unknown function
Contig005806_C_parapsilosis_CDC317:513349	T	exonic	CPAR2_302130	M314T	C;HETERO;49;0.84;non-synonymous	-;-;-;-;-	Protein of unknown function
Contig005806_C_parapsilosis_CDC317:786807	C	exonic	CPAR2_303350	S10L	T;HOMO;47;1.0;non-synonymous	-;-;-;-;-	Ortholog(s) have role in ER to Golgi vesicle-mediated transport and COPII-coated ER to Golgi transport vesicle, integral component of Golgi membrane, integral component of endoplasmic reticulum membrane localization
Contig005806_C_parapsilosis_CDC317:799017	G	exonic	CPAR2_303410	R202H	A;HETERO;80;0.54;non-synonymous	-;-;-;-;-	Ortholog(s) have role in ascospore formation, cellular response to alkaline pH, cellular response to lithium ion and cellular response to neutral pH, more
Contig005807_C_parapsilosis_CDC317:36838	T	exonic	CPAR2_800160	T305P	-;-;-;-;-	G;HETERO;80;0.54;non-synonymous	Ortholog(s) have protein kinase regulator activity
Contig005807_C_parapsilosis_CDC317:142590	T	exonic	CPAR2_800540	T19A	-;-;-;-;-	C;HETERO;88;0.49;non-synonymous	Ortholog(s) have H3 histone acetyltransferase activity, role in regulation of carbohydrate utilization, regulation of transcription by RNA polymerase II and nucleus localization
Contig005807_C_parapsilosis_CDC317:420496	A	exonic	CPAR2_801810	S1196P	G;HOMO;60;1.0;non-synonymous	-;-;-;-;-	Ortholog(s) have guanyl-nucleotide exchange factor activity, role in Golgi to endosome transport, endocytosis, protein targeting to vacuole and early endosome membrane, extrinsic component of membrane, trans-Golgi network localization
Contig005807_C_parapsilosis_CDC317:438567	T	exonic	CPAR2_801880	K6R	C;HOMO;78;1.0;non-synonymous	-;-;-;-;-	Ortholog(s) have RNA binding activity and cell surface, cytosolic large ribosomal subunit, hyphal cell wall, preribosome, large subunit precursor localization
Contig005807_C_parapsilosis_CDC317:455538	T	exonic	CPAR2_801950	N410S	C;HOMO;40;1.0;non-synonymous	-;-;-;-;-	Ortholog(s) have SUMO-specific isopeptidase activity, role in G2/M transition of mitotic cell cycle, protein desumoylation and nuclear envelope, nuclear pore, nucleolus localization
Contig005807_C_parapsilosis_CDC317:456028	G	exonic	CPAR2_801950	R247C	-;-;-;-;-	A;HETERO;32;0.47;non-synonymous	Ortholog(s) have SUMO-specific isopeptidase activity, role in G2/M transition of mitotic cell cycle, protein desumoylation and nuclear envelope, nuclear pore, nucleolus localization
Contig005807_C_parapsilosis_CDC317:463852	T	exonic	CPAR2_801990	Q394R	-;-;-;-;-	C;HETERO;57;0.54;non-synonymous	Ortholog(s) have cyclin-dependent protein serine/threonine kinase inhibitor activity and role in negative regulation of cyclin-dependent protein serine/threonine kinase activity involved in G1/S transition of mitotic cell cycle
Contig005807_C_parapsilosis_CDC317:477942	G	exonic	CPAR2_802020	A684T	-;-;-;-;-	A;HETERO;68;0.54;non-synonymous	Ortholog(s) have role in mitochondrial translation and mitochondrion localization
Contig005807_C_parapsilosis_CDC317:564373	C	exonic	CPAR2_802530	P7S	-;-;-;-;-	T;HETERO;69;0.45;non-synonymous	Ortholog of C. albicans SC5314 : CR_03080C_A, C. dubliniensis CD36 : Cd36_28190, Candida tenuis NRRL Y-1498 : CANTEDRAFT_109615 and Debaryomyces hansenii CBS767 : DEHA2A12650g
Contig005807_C_parapsilosis_CDC317:592805	G	exonic	CPAR2_802670	P861T	T;HETERO;31;0.26;non-synonymous	-;-;-;-;-	Ortholog(s) have ATP-dependent RNA helicase activity
Contig005807_C_parapsilosis_CDC317:592874	G	exonic	CPAR2_802670	P838T	T;HETERO;32;0.16;non-synonymous	-;-;-;-;-	Ortholog(s) have ATP-dependent RNA helicase activity
Contig005807_C_parapsilosis_CDC317:603176	C	exonic	CPAR2_802710	C329Y	-;-;-;-;-	T;HETERO;47;0.57;non-synonymous	Has domain(s) with predicted role in transmembrane transport and integral component of membrane localization
Contig005807_C_parapsilosis_CDC317:697451	T	exonic	CPAR2_803170	Q694H	-;-;-;-;-	A;HETERO;48;0.48;non-synonymous	Ortholog(s) have ubiquitin-protein transferase activity
Contig005807_C_parapsilosis_CDC317:712236	T	exonic	CPAR2_803210	T1108A	-;-;-;-;-	C;HETERO;61;0.44;non-synonymous	Ortholog(s) have role in endocytosis, protein localization, retrograde transport, endosome to Golgi and AP-1 adaptor complex, endocytic vesicle, nucleus, ribosome localization
Contig005807_C_parapsilosis_CDC317:732131	A	exonic	CPAR2_803280	S272T	-;-;-;-;-	T;HETERO;65;0.45;non-synonymous	Ortholog(s) have cytoplasm localization
Contig005807_C_parapsilosis_CDC317:739548	C	exonic	CPAR2_803330	V111F	-;-;-;-;-	A;HETERO;81;0.51;non-synonymous	Ortholog(s) have RNA polymerase III type 1 promoter sequence-specific DNA binding, RNA polymerase III type 2 promoter sequence-specific DNA binding, chromatin insulator sequence binding and tDNA binding, more
Contig005807_C_parapsilosis_CDC317:744800	G	exonic	CPAR2_803350	A1036T	A;HOMO;132;1.0;non-synonymous	-;-;-;-;-	Ortholog(s) have role in fungal-type cell wall organization, intracellular protein transport, regulation of vacuole organization, response to pH
Contig005807_C_parapsilosis_CDC317:761153	A	exonic	CPAR2_803440	I267T	G;HOMO;66;1.0;non-synonymous	-;-;-;-;-	Ortholog(s) have role in chromosome segregation, nuclear protein quality control by the ubiquitin-proteasome system, proteasome localization and nucleus localization
Contig005807_C_parapsilosis_CDC317:777723	C	exonic	CPAR2_803510	T124N	A;HOMO;43;1.0;non-synonymous	-;-;-;-;-	Ortholog(s) have inorganic diphosphatase activity, role in aerobic respiration and mitochondrion localization
Contig005807_C_parapsilosis_CDC317:792389	G	exonic	CPAR2_803570	S716N	-;-;-;-;-	A;HETERO;60;0.68;non-synonymous	Ortholog(s) have lipid binding activity, role in endoplasmic reticulum membrane organization, regulation of phosphatidylinositol dephosphorylation and cortical endoplasmic reticulum, mitochondrion, plasma membrane localization
Contig005807_C_parapsilosis_CDC317:833163	C	exonic	CPAR2_803760	T436I	-;-;-;-;-	T;HETERO;57;0.39;non-synonymous	Neutral trehalase involved in trehalose catabolism
Contig005807_C_parapsilosis_CDC317:842639	C	exonic	CPAR2_803800	M477I	-;-;-;-;-	T;HETERO;66;0.38;non-synonymous	Ortholog(s) have role in endocytosis and actin cortical patch, cellular bud neck, cytoplasm localization
Contig005807_C_parapsilosis_CDC317:920053	T	exonic	CPAR2_804090	T389P	G;HOMO;77;0.99;non-synonymous	-;-;-;-;-	Ortholog(s) have aminopeptidase activity, epoxide hydrolase activity, role in cellular lipid metabolic process, protein catabolic process and cytoplasm, nucleus localization
Contig005807_C_parapsilosis_CDC317:980017	A	exonic	CPAR2_804450	I1557T	G;HOMO;69;1.0;non-synonymous	-;-;-;-;-	Ortholog(s) have role in histone deacetylation, negative regulation of meiotic nuclear division and Set3 complex localization
Contig005807_C_parapsilosis_CDC317:1075909	C	exonic	CPAR2_804790	R213Q	T;HOMO;73;0.99;non-synonymous	-;-;-;-;-	Ortholog(s) have phosphatidylinositol transporter activity
Contig005807_C_parapsilosis_CDC317:1109091	C	exonic	CPAR2_804980	M202I	A;HOMO;78;1.0;non-synonymous	-;-;-;-;-	Ortholog(s) have ATPase activity, coupled to transmembrane movement of substances activity, role in fatty acid transmembrane transport and integral component of peroxisomal membrane localization
Contig005807_C_parapsilosis_CDC317:1187070	G	exonic	CPAR2_805290	R473I	T;HOMO;52;1.0;non-synonymous	-;-;-;-;-	Dihydrolipoamide acetyltransferase component (E2) of pyruvate dehydrogenase complex, catalyzes the oxidative decarboxylation of pyruvate to acetyl-CoA, present in purified mitochondrial nucleoids
Contig005807_C_parapsilosis_CDC317:1461680	CC	exonic	CPAR2_806400	P744L	CT;HETERO;102;0.25;non-synonymous	-;-;-;-;-	Ortholog of Candida orthopsilosis Co 90-125 : CORT_0C02750
Contig005807_C_parapsilosis_CDC317:1465964	T	exonic	CPAR2_806400	S2172A	G;HETERO;55;0.27;non-synonymous	-;-;-;-;-	Ortholog of Candida orthopsilosis Co 90-125 : CORT_0C02750
Contig005807_C_parapsilosis_CDC317:1526850	G	exonic	CPAR2_806630	T119I	A;HOMO;60;1.0;non-synonymous	-;-;-;-;-	Protein of unknown function
Contig005807_C_parapsilosis_CDC317:1591720	C	exonic	CPAR2_806860	E3K	T;HOMO;33;1.0;non-synonymous	-;-;-;-;-	Ortholog(s) have microtubule binding activity and role in cell separation after cytokinesis, microtubule bundle formation, mitotic spindle elongation, spindle midzone assembly, spindle pole body separation
Contig005807_C_parapsilosis_CDC317:1609010	G	exonic	CPAR2_806970	G21D	A;HOMO;31;1.0;non-synonymous	-;-;-;-;-	Ortholog(s) have DNA binding, chromatin binding, histone deacetylase activity
Contig005807_C_parapsilosis_CDC317:1763021	C	exonic	CPAR2_807580	S249N	T;HOMO;33;0.97;non-synonymous	-;-;-;-;-	Ortholog of C. albicans SC5314 : C3_04690C_A, C. dubliniensis CD36 : Cd36_84650, Candida tenuis NRRL Y-1498 : CANTEDRAFT_125158 and Debaryomyces hansenii CBS767 : DEHA2G13464g
Contig005807_C_parapsilosis_CDC317:1879733	A	exonic	CPAR2_808120	Y733D	C;HOMO;54;1.0;non-synonymous	-;-;-;-;-	Ortholog(s) have ferric-chelate reductase activity, role in cellular iron ion homeostasis, siderophore transport and fungal-type vacuole, plasma membrane localization
Contig005807_C_parapsilosis_CDC317:1958320	A	exonic	CPAR2_808470	I477V	G;HOMO;50;0.98;non-synonymous	-;-;-;-;-	Ortholog(s) have chromatin binding activity and role in DNA replication initiation, DNA unwinding involved in DNA replication, double-strand break repair via break-induced replication
Contig005807_C_parapsilosis_CDC317:1970462	A	exonic	CPAR2_808520	T617A	G;HOMO;44;1.0;non-synonymous	-;-;-;-;-	Ortholog of C. albicans SC5314 : C3_06740W_A, C. dubliniensis CD36 : Cd36_86710, Candida tenuis NRRL Y-1498 : CANTEDRAFT_113883 and Debaryomyces hansenii CBS767 : DEHA2F04510g
Contig005807_C_parapsilosis_CDC317:2047970	C	exonic	CPAR2_808880	A96T	T;HOMO;55;1.0;non-synonymous	-;-;-;-;-	Ortholog(s) have mRNA binding activity, role in 3'-UTR-mediated mRNA destabilization, mitochondrion organization and P-body, cytoplasmic stress granule, perinuclear region of cytoplasm localization
Contig005809_C_parapsilosis_CDC317:80183	C	exonic	CPAR2_200530	M13I	A;HOMO;77;1.0;non-synonymous	-;-;-;-;-	Protein of unknown function
Contig005809_C_parapsilosis_CDC317:126522	G	exonic	CPAR2_200770	A737V	A;HOMO;55;0.98;non-synonymous	-;-;-;-;-	Ortholog(s) have structural molecule activity and role in cellular protein complex assembly, cellular response to drug, conjugation with cellular fusion, histone acetylation
Contig005809_C_parapsilosis_CDC317:331037	T	exonic	CPAR2_201790	L371M	A;HOMO;34;1.0;non-synonymous	-;-;-;-;-	Ortholog(s) have role in vitamin transport and fungal-type vacuole, plasma membrane localization
Contig005809_C_parapsilosis_CDC317:511071	C	exonic	CPAR2_202680	P18S	T;HOMO;44;1.0;non-synonymous	-;-;-;-;-	Ortholog(s) have role in cellular response to biotic stimulus, cellular response to starvation and filamentous growth of a population of unicellular organisms in response to biotic stimulus, more
Contig005809_C_parapsilosis_CDC317:704714	T	exonic	CPAR2_203520	M110V	C;HOMO;37;1.0;non-synonymous	-;-;-;-;-	Putative phosphogluconate dehydrogenase, binds human plasminogen and high-molecular-mass kininogen at cell surface
Contig005809_C_parapsilosis_CDC317:785896	T	exonic	CPAR2_203870	W473R	A;HOMO;42;0.98;non-synonymous	-;-;-;-;-	Ortholog(s) have amine transmembrane transporter activity, role in amine transport, ascospore wall assembly, plasma membrane acetate transport and cell periphery, prospore membrane localization
Contig005809_C_parapsilosis_CDC317:798974	C	exonic	CPAR2_203940	S235L	T;HOMO;58;1.0;non-synonymous	-;-;-;-;-	Ortholog of Pichia stipitis Pignal : PICST_68464 and Candida orthopsilosis Co 90-125 : CORT_0D04050
Contig005809_C_parapsilosis_CDC317:807480	A	exonic	CPAR2_203990	N266D	G;HOMO;58;1.0;non-synonymous	-;-;-;-;-	Ortholog(s) have transcriptional activator activity, RNA polymerase II proximal promoter sequence-specific DNA binding activity
Contig005809_C_parapsilosis_CDC317:811303	A	exonic	CPAR2_204000	I540M	G;HOMO;50;1.0;non-synonymous	-;-;-;-;-	Has domain(s) with predicted myosin binding activity
Contig005809_C_parapsilosis_CDC317:847253	T	exonic	CPAR2_204190	N177Y	A;HOMO;84;1.0;non-synonymous	-;-;-;-;-	Ortholog(s) have structural constituent of ribosome activity and mitochondrial inner membrane, mitochondrial large ribosomal subunit localization
Contig005809_C_parapsilosis_CDC317:852678	C	exonic	CPAR2_204220	S276N	T;HOMO;58;1.0;non-synonymous	-;-;-;-;-	Ortholog(s) have alkane 1-monooxygenase activity, oxygen binding activity and role in fatty acid omega-oxidation, lauric acid metabolic process
Contig005809_C_parapsilosis_CDC317:1012307	C	exonic	CPAR2_204980	A18S	A;HETERO;54;0.54;non-synonymous	-;-;-;-;-	Ortholog(s) have mRNA binding activity
Contig005809_C_parapsilosis_CDC317:1156806	A	exonic	CPAR2_205560	S140P	G;HOMO;32;1.0;non-synonymous	-;-;-;-;-	Has domain(s) with predicted catalytic activity and role in metabolic process
Contig005809_C_parapsilosis_CDC317:1158348	A	exonic	CPAR2_205570	S146A	C;HOMO;70;1.0;non-synonymous	-;-;-;-;-	Has domain(s) with predicted catalytic activity and role in metabolic process
Contig005809_C_parapsilosis_CDC317:1275715	G	exonic	CPAR2_206080	R1463C	A;HETERO;73;0.48;non-synonymous	-;-;-;-;-	Ortholog(s) have Ras guanyl-nucleotide exchange factor activity, role in axial cellular bud site selection, bipolar cellular bud site selection and cellular bud neck, hyphal tip, incipient cellular bud site localization
Contig005809_C_parapsilosis_CDC317:1318703	G	exonic	CPAR2_206240	R214Q	A;HOMO;71;1.0;non-synonymous	-;-;-;-;-	Ortholog(s) have role in cortical protein anchoring, cytogamy, regulation of termination of mating projection growth and endoplasmic reticulum, integral component of plasma membrane, mating projection tip localization
Contig005809_C_parapsilosis_CDC317:1417090	T	exonic	CPAR2_206690	N6S	C;HOMO;47;1.0;non-synonymous	-;-;-;-;-	Ortholog(s) have GTP binding, GTPase activity, ribosome binding, translation initiation factor activity, translation initiation factor binding activity
Contig005809_C_parapsilosis_CDC317:1898301	C	exonic	CPAR2_208860	A754S	A;HOMO;51;1.0;non-synonymous	-;-;-;-;-	Ortholog(s) have mRNA binding activity and role in maturation of 5.8S rRNA from tricistronic rRNA transcript (SSU-rRNA, 5.8S rRNA, LSU-rRNA), maturation of LSU-rRNA from tricistronic rRNA transcript (SSU-rRNA, 5.8S rRNA, LSU-rRNA)
Contig005809_C_parapsilosis_CDC317:1913640	T	exonic	CPAR2_208900	F507S	C;HOMO;53;0.98;non-synonymous	-;-;-;-;-	Has domain(s) with predicted role in response to stress and integral component of membrane localization
Contig005809_C_parapsilosis_CDC317:1942371	T	exonic	CPAR2_209030	I35T	C;HOMO;39;1.0;non-synonymous	-;-;-;-;-	Ortholog of C. albicans SC5314 : C1_07010W_A, C. dubliniensis CD36 : Cd36_06550, Candida tenuis NRRL Y-1498 : CANTEDRAFT_111035 and Debaryomyces hansenii CBS767 : DEHA2F25300g
Contig005809_C_parapsilosis_CDC317:2178519	C	exonic	CPAR2_210180	G103E	T;HOMO;73;0.99;non-synonymous	-;-;-;-;-	Ortholog(s) have translation release factor activity, codon specific activity and role in DNA-templated transcription, termination, asexual sporulation resulting in formation of a cellular spore, cytoplasmic translational termination
Contig005809_C_parapsilosis_CDC317:2227360	A	exonic	CPAR2_210390	K162R	G;HOMO;37;1.0;non-synonymous	-;-;-;-;-	Ortholog(s) have role in sphingoid catabolic process and endoplasmic reticulum localization
Contig005809_C_parapsilosis_CDC317:2405606	T	exonic	CPAR2_211300	K39R	C;HOMO;49;1.0;non-synonymous	-;-;-;-;-	Ortholog(s) have role in mRNA splicing, via spliceosome and U1 snRNP, U2 snRNP, U2-type prespliceosome, U4/U6 x U5 tri-snRNP complex, U5 snRNP, post-mRNA release spliceosomal complex localization
Contig005809_C_parapsilosis_CDC317:2437785	C	exonic	CPAR2_211420	L666F	G;HOMO;47;1.0;non-synonymous	-;-;-;-;-	Has domain(s) with predicted DNA binding, methyltransferase activity, zinc ion binding activity and role in DNA repair, regulation of transcription, DNA-templated
Contig005809_C_parapsilosis_CDC317:2454982	C	exonic	CPAR2_211450	R459Q	T;HOMO;37;1.0;non-synonymous	-;-;-;-;-	Ortholog(s) have role in DNA recombination, nuclear-transcribed mRNA catabolic process, 3'-5' exonucleolytic nonsense-mediated decay and cytoplasm, polysome localization
Contig005809_C_parapsilosis_CDC317:2499618	C	exonic	CPAR2_211680	D38N	T;HOMO;49;1.0;non-synonymous	-;-;-;-;-	Ortholog(s) have fungal-type vacuole localization
Contig005809_C_parapsilosis_CDC317:2718298	T	exonic	CPAR2_212630	*158W	C;HOMO;70;0.99;read-through	-;-;-;-;-	Protein of unknown function
Contig005809_C_parapsilosis_CDC317:2930812	T	exonic	CPAR2_tL(CAA)2	C22S	A;HOMO;36;1.0;non-synonymous	-;-;-;-;-	tRNA-Leu, predicted by tRNAscan-SE, CAA anticodon
Contig005809_C_parapsilosis_CDC317:2941680	A	exonic	CPAR2_213830	N1393K	C;HOMO;58;0.98;non-synonymous	-;-;-;-;-	Ortholog(s) have role in Golgi to vacuole transport, ascospore wall assembly, cellular sphingolipid homeostasis, retrograde transport, endosome to Golgi and GARP complex, mitochondrion localization
Contig005809_C_parapsilosis_CDC317:2982076	G	exonic	CPAR2_214000	R197S	T;HOMO;37;1.0;non-synonymous	-;-;-;-;-	Ortholog(s) have phosphatidylinositol-3-phosphate binding activity, role in retrograde transport, endosome to Golgi and endosome localization
Contig005809_C_parapsilosis_CDC317:3013551	A	exonic	CPAR2_214140	L706H	T;HOMO;45;1.0;non-synonymous	-;-;-;-;-	Ortholog(s) have NAD+ synthase (glutamine-hydrolyzing) activity, glutaminase activity, role in NAD biosynthetic process and cytoplasm, nucleus localization
Contig006110_C_parapsilosis_CDC317:23265	T	exonic	CPAR2_700100	F46I	A;HOMO;77;1.0;non-synonymous	-;-;-;-;-	Ortholog(s) have N-acetylglucosamine-6-phosphate deacetylase activity
Contig006110_C_parapsilosis_CDC317:185129	C	exonic	CPAR2_700850	A119S	A;HOMO;50;1.0;non-synonymous	-;-;-;-;-	Ortholog of C. albicans SC5314 : C1_10060C_A, C. dubliniensis CD36 : Cd36_09460, Candida tenuis NRRL Y-1498 : CANTEDRAFT_114857 and Debaryomyces hansenii CBS767 : DEHA2A03432g
Contig006110_C_parapsilosis_CDC317:740630	A	exonic	CPAR2_703390	T73A	G;HETERO;78;0.17;non-synonymous	-;-;-;-;-	Ortholog(s) have bile acid-exporting ATPase activity, role in bile acid and bile salt transport and endoplasmic reticulum, fungal-type vacuole localization
Contig006110_C_parapsilosis_CDC317:744022	C	exonic	CPAR2_703390	F1203L	A;HOMO;93;0.99;non-synonymous	-;-;-;-;-	Ortholog(s) have bile acid-exporting ATPase activity, role in bile acid and bile salt transport and endoplasmic reticulum, fungal-type vacuole localization
Contig006139_C_parapsilosis_CDC317:116816	A	exonic	CPAR2_500510	N156D	G;HOMO;56;1.0;non-synonymous	-;-;-;-;-	Ortholog(s) have structural constituent of cytoskeleton activity
Contig006139_C_parapsilosis_CDC317:228220	G	exonic	CPAR2_500970	E659K	A;HOMO;69;0.99;non-synonymous	-;-;-;-;-	Ortholog(s) have role in cellular response to drug, cellular response to starvation and filamentous growth of a population of unicellular organisms in response to chemical stimulus, more
Contig006139_C_parapsilosis_CDC317:291529	A	exonic	CPAR2_501270	T317A	G;HOMO;72;1.0;non-synonymous	-;-;-;-;-	Ortholog(s) have unfolded protein binding activity, role in cellular response to drug, protein folding and chaperonin-containing T-complex localization
Contig006139_C_parapsilosis_CDC317:736227	A	exonic	CPAR2_503150	V429A	G;HOMO;70;1.0;non-synonymous	-;-;-;-;-	Ortholog(s) have transcription factor binding activity
Contig006139_C_parapsilosis_CDC317:876189	C	exonic	CPAR2_503840	G196S	T;HOMO;45;1.0;non-synonymous	-;-;-;-;-	Ortholog of C. albicans SC5314 : C3_01230C_A, C. dubliniensis CD36 : Cd36_81190, Debaryomyces hansenii CBS767 : DEHA2A09042g and Pichia stipitis Pignal : PICST_42519
Contig006372_C_parapsilosis_CDC317:26392	A	exonic	CPAR2_400050	T358P	C;HOMO;38;1.0;non-synonymous	-;-;-;-;-	Ortholog(s) have role in cellular response to drug
Contig006372_C_parapsilosis_CDC317:272726	C	exonic	CPAR2_401300	E233K	T;HOMO;75;1.0;non-synonymous	-;-;-;-;-	Ortholog(s) have carnitine O-acetyltransferase activity
Contig006372_C_parapsilosis_CDC317:535511	T	exonic	CPAR2_402450	K64E	C;HOMO;62;0.98;non-synonymous	-;-;-;-;-	Ortholog(s) have peptidase activity, role in protein targeting to ER, signal peptide processing and plasma membrane, signal peptidase complex localization
Contig006372_C_parapsilosis_CDC317:546498	C	exonic	CPAR2_402490	S463F	T;HETERO;34;0.15;non-synonymous	-;-;-;-;-	Protein of unknown function
Contig006372_C_parapsilosis_CDC317:546545	ACT	exonic	CPAR2_402490	T479S	TCT;HETERO;33;0.76;non-synonymous	-;-;-;-;-	Protein of unknown function
Contig006372_C_parapsilosis_CDC317:546551	T	exonic	CPAR2_402490	S481P	C;HETERO;35;0.74;non-synonymous	-;-;-;-;-	Protein of unknown function
Contig006372_C_parapsilosis_CDC317:546569	A	exonic	CPAR2_402490	T487S	T;HOMO;42;0.93;non-synonymous	-;-;-;-;-	Protein of unknown function
Contig006372_C_parapsilosis_CDC317:682824	T	exonic	CPAR2_403120	I871L	G;HOMO;81;1.0;non-synonymous	-;-;-;-;-	Ortholog(s) have role in ER to Golgi vesicle-mediated transport, Golgi vesicle docking, SNARE complex assembly and ER to Golgi transport vesicle membrane, Golgi membrane localization
Contig006372_C_parapsilosis_CDC317:770720	ACTT	exonic	CPAR2_403520	SE366SD	ACTA;HETERO;34;0.68;non-synonymous	-;-;-;-;-	Ortholog(s) have cell adhesion molecule binding activity
Contig006372_C_parapsilosis_CDC317:786342	T	exonic	CPAR2_403580	N425S	C;HOMO;54;1.0;non-synonymous	-;-;-;-;-	Has domain(s) with predicted zinc ion binding activity
Contig006372_C_parapsilosis_CDC317:987658	C	exonic	CPAR2_404410	R141C	T;HOMO;46;1.0;non-synonymous	-;-;-;-;-	Ortholog(s) have role in actin cortical patch localization, cellular bud site selection and cellular bud neck, cytoplasm, nucleus, plasma membrane localization
Contig006372_C_parapsilosis_CDC317:1092422	A	exonic	CPAR2_404830	I160T	G;HOMO;40;1.0;non-synonymous	-;-;-;-;-	Ortholog(s) have bis(5'-nucleosyl)-tetraphosphatase (asymmetrical) activity, nucleoside-triphosphatase activity, role in adenosine catabolic process and mitochondrion, nucleus localization
Contig006372_C_parapsilosis_CDC317:1144652	A	exonic	CPAR2_405090	S830G	G;HOMO;43;1.0;non-synonymous	-;-;-;-;-	Ortholog(s) have mRNA binding activity and P-body localization
Contig006372_C_parapsilosis_CDC317:1312137	A	exonic	CPAR2_405730	F195L	C;HOMO;59;1.0;non-synonymous	-;-;-;-;-	Ortholog(s) have ribosome binding activity, role in mitochondrial translational initiation and mitochondrion localization
Contig006372_C_parapsilosis_CDC317:1515669	T	exonic	CPAR2_406700	D503G	C;HOMO;54;1.0;non-synonymous	-;-;-;-;-	Ortholog of C. albicans SC5314 : C2_06930C_A, C. dubliniensis CD36 : Cd36_21220, Candida tenuis NRRL Y-1498 : CANTEDRAFT_127772 and Candida orthopsilosis Co 90-125 : CORT_0C06120
Contig006372_C_parapsilosis_CDC317:1618243	G	exonic	CPAR2_407250	L176F	A;HOMO;71;1.0;non-synonymous	-;-;-;-;-	Has domain(s) with predicted transporter activity, role in transmembrane transport and integral component of membrane localization
Contig006372_C_parapsilosis_CDC317:1631163	G	exonic	CPAR2_407300	V154I	A;HETERO;93;0.23;non-synonymous	-;-;-;-;-	Has domain(s) with predicted transporter activity, role in transmembrane transport and integral component of membrane localization
Contig006372_C_parapsilosis_CDC317:1710081	G	exonic	CPAR2_407630	L1180F	A;HOMO;99;1.0;non-synonymous	-;-;-;-;-	Has domain(s) with predicted ATP binding, protein serine/threonine kinase activity and role in protein phosphorylation
mito_C_parapsilosis_CDC317:2081	C	exonic	CapafMp02	G305S	T;HOMO;55;1.0;non-synonymous	-;-;-;-;-	Has domain(s) with predicted NADH dehydrogenase (ubiquinone) activity and role in ATP synthesis coupled electron transport
