# Supplementary material for: Triazole Evolution of Candida parapsilosis Results in Cross-Resistance to Other Antifungal Drugs, Influences Stress Responses, and Alters Virulence in an Antifungal Drug-Dependent Manner
Source: mSphere. 2020 Oct 28;5(5):e00821-20. doi: 10.1128/mSphere.00821-20 (PMC7593601; doi:10.1128/mSphere.00821-20)
Supplement: DATA SET S2 [file mSphere.00821-20-sd002.xlsx]

## Sheet: Munka1
Minta	ergosterol	fecosterol/episterol/ergostadienol	ergosta-enol	Unidentified sterol 1	14-Me-fecosterol	lanosterol/obtusifoliol	14-Me-ergosta-dien-diol	eburicol	Unidentified sterol 2	Unidentified sterol 3
m/z	379.337	381.352	383.368	395.331	395.368	409.383	411.362	423.399	391.337	393.352
tR (min)	6.28	6.59	6.96	6.57	6.44	6.98	4.31	7.18	5.53	4.32
	C28H44O	C28H46O	C28H48O	C28H44O2	C29H48O	C30H50O	C29H48O2	C31H52O	C29H44O	C29H46O
Minta	ergosterol	fecosterol/episterol/ergostadienol	ergosta-enol	Unidentified sterol 1	14-Me-fecosterol	lanosterol/obtusifoliol	14-Me-ergosta-dien-diol	eburicol	Unidentified sterol 2	Unidentified sterol 3
1	2.75914e+10	6.35181e+08	9.65266e+07			1.12854e+08					2.8436e+10
2	2.66831e+10	2.9964e+08	3.31295e+07			1.10118e+08					2.7126e+10
3	2.99554e+10	4.99484e+08	4.85003e+07			1.20151e+08					3.06235e+10
4	1.24168e+09				1.66519e+10	2.24579e+10	8.72909e+09	7.08636e+08	2.88547e+09	4.70362e+09	5.73783e+10
5	1.27481e+09				1.69357e+10	2.19347e+10	1.46611e+10	6.82977e+08	2.82274e+09	7.74813e+09	6.60601e+10
6	1.3021e+09				1.9371e+10	2.31169e+10	1.65871e+10	7.29642e+08	3.10235e+09	8.99658e+09	7.32057e+10
7	1.09216e+09				1.50731e+10	2.0644e+10	1.74854e+10	6.62655e+08	4.28406e+09	9.21017e+09	6.84515e+10
8	1.25728e+09				1.57686e+10	2.14835e+10	1.75884e+10	7.01452e+08	4.38213e+09	9.78288e+09	7.09641e+10
9	1.16651e+09				1.64778e+10	2.13229e+10	1.29473e+10	6.88778e+08	4.26496e+09	6.93701e+09	6.38053e+10
10	1.12311e+09				1.83095e+10	2.55103e+10	1.64221e+10	5.68745e+08	1.7572e+09	8.80348e+09	7.24945e+10
11	1.36718e+09				2.1592e+10	2.726e+10	1.55606e+10	5.8289e+08	1.89776e+09	8.33033e+09	7.65908e+10
12	1.11401e+09				1.83515e+10	2.55721e+10	1.53615e+10	5.85796e+08	2.00775e+09	8.26619e+09	7.12589e+10
13	1.63427e+10	1.6442e+08	3.26799e+07		4.75107e+08	1.65938e+09	2.2072e+08	2.48423e+07	3.34377e+07	1.17597e+08	1.90709e+10
14	1.77393e+10	2.68046e+08	4.9404e+07			1.14948e+08	5.20988e+07				1.82238e+10
15	1.83948e+10	3.27308e+08	5.55518e+07			1.22224e+08					1.88999e+10
16	1.60154e+10	2.92223e+07	3.20175e+07		3.89635e+08	1.51663e+09	1.63483e+08	2.12575e+07	2.57099e+07	8.6143e+07	1.82795e+10
17	1.49098e+10	1.71151e+08	3.51554e+07		4.07675e+08	1.4842e+09	1.59566e+08	2.15185e+07	2.49602e+07	8.61027e+07	1.73001e+10
18	1.66014e+10	2.99172e+08	4.31303e+07			1.05339e+08					1.7049e+10
19	1.82349e+10	4.929e+08	1.42069e+08			2.3357e+08					1.91034e+10
20	1.6234e+10	4.08166e+08	9.52981e+07			1.99304e+08					1.69368e+10
21	1.13314e+10	2.30559e+08	7.30465e+07			1.20749e+08					1.17558e+10
22	1.57957e+10	8.00239e+07	2.10246e+07		1.04302e+09	3.142e+09	2.19294e+09	5.52253e+07	3.19413e+08	1.17195e+09	2.38213e+10
23	1.30523e+10	6.33961e+07	1.50887e+07		9.47305e+08	2.92799e+09	1.87592e+09	5.04743e+07	2.92538e+08	9.92788e+08	2.02178e+10
24	1.44343e+10	6.43207e+07	1.59423e+07		8.97621e+08	2.51357e+09	1.9513e+09	4.69392e+07	2.9106e+08	1.0428e+09	2.12579e+10
25	1.13533e+08	2.74789e+10	4.46754e+08	1.17518e+09	2.26497e+08	2.14926e+08					2.96558e+10
26	1.01648e+08	2.87604e+10	3.8815e+08	9.38375e+08	2.59981e+08	2.44444e+08					3.0693e+10
27	7.93414e+07	1.66774e+10	3.33312e+08	8.96468e+08	2.08789e+08	1.98766e+08					1.83941e+10
28	1.99914e+07	1.80309e+09	1.30313e+07		3.39022e+10	5.11677e+09		2.04984e+08			4.10601e+10
29	6.26693e+07	2.02921e+09	1.34528e+07		3.81385e+10	5.96586e+09		2.22787e+08			4.64325e+10
30	1.9805e+07	1.82389e+09	1.28275e+07		3.42745e+10	4.62851e+09		1.72768e+08			4.09323e+10
1	97.03	2.23372	0.339452	0	0	0.39687	0	0	0	0
2	98.3673	1.10462	0.122132	0	0	0.40595	0	0	0	0
3	97.8182	1.63105	0.158376	0	0	0.392347	0	0	0	0
4	2.16402	0	0	0	29.0213	39.14	15.2132	1.23502	5.02886	8.19756
5	1.92978	0	0	0	25.6368	33.2041	22.1936	1.03387	4.27299	11.7289
6	1.77868	0	0	0	26.4611	31.578	22.6582	0.996701	4.23786	12.2895
7	1.59552	0	0	0	22.0201	30.1586	25.5442	0.968065	6.25853	13.455
8	1.77172	0	0	0	22.2205	30.2737	24.7849	0.98846	6.17514	13.7857
9	1.82823	0	0	0	25.8252	33.4187	20.2919	1.0795	6.68433	10.8722
10	1.54923	0	0	0	25.2564	35.1893	22.653	0.784536	2.4239	12.1436
11	1.78504	0	0	0	28.1914	35.5918	20.3165	0.761044	2.47779	10.8764
12	1.56332	0	0	0	25.7533	35.8862	21.5574	0.822068	2.81754	11.6002
13	85.6945	0.862152	0.171361	0	2.49127	8.70114	1.15737	0.130263	0.175334	0.61663
14	97.3414	1.47085	0.271096	0	0	0.630758	0.285883	0	0	0
15	97.3276	1.7318	0.293927	0	0	0.646692	0	0	0	0
16	87.6141	0.159863	0.175155	0	2.13154	8.29685	0.894349	0.116291	0.140648	0.471254
17	86.1832	0.989307	0.203209	0	2.35649	8.57913	0.922339	0.124383	0.144278	0.4977
18	97.3744	1.75477	0.252978	0	0	0.61786	0	0	0	0
19	95.4535	2.58017	0.743684	0	0	1.22266	0	0	0	0
20	95.8506	2.40993	0.562669	0	0	1.17675	0	0	0	0
21	96.3902	1.96124	0.621367	0	0	1.02715	0	0	0	0
22	66.3091	0.335934	0.0882596	0	4.37853	13.1899	9.20581	0.231832	1.34087	4.91975
23	64.5584	0.313566	0.074631	0	4.68551	14.4822	9.27855	0.249653	1.44693	4.91047
24	67.901	0.302574	0.0749946	0	4.22253	11.8242	9.1792	0.220809	1.36919	4.90546
25	0.382836	92.6595	1.50646	3.96274	0.763753	0.724733	0	0	0	0
26	0.331176	93.7035	1.26462	3.05729	0.847037	0.796416	0	0	0	0
27	0.431341	90.6673	1.81206	4.87367	1.13509	1.0806	0	0	0	0
28	0.0486882	4.39135	0.0317372	0	82.5673	12.4617	0	0.49923	0	0
29	0.134969	4.37023	0.0289728	0	82.1375	12.8485	0	0.479808	0	0
30	0.0483848	4.45589	0.0313384	0	83.7346	11.3077	0	0.422082	0	0
Mean %
CLIB	97.7385	1.65647	0.206653	0	0	0.398389	0	0	0	0
CLIB+FLU	1.95749	0	0	0	27.0397	34.6407	20.0217	1.08853	4.51324	10.7386
CLIB+VOR	1.73183	0	0	0	23.3552	31.2837	23.5403	1.01201	6.37267	12.7043
CLIB+POS	1.63253	0	0	0	26.4004	35.5558	21.5089	0.789216	2.57308	11.5401
FLUEVO	93.4545	1.35494	0.245461	0	0.830423	3.3262	0.481084	0.043421	0.0584446	0.205543
FLUEVO+ FLU	90.3905	0.967982	0.210447	0	1.49601	5.83128	0.605563	0.0802248	0.0949753	0.322984
VOREVO	95.8981	2.31711	0.642573	0	0	1.14219	0	0	0	0
VOREVO+ VOR	66.2562	0.317358	0.0792951	0	4.42886	13.1654	9.22119	0.234098	1.38566	4.91189
POSEVO	0.381784	92.3434	1.52771	3.96456	0.915292	0.867249	0	0	0	0
POSEVO+ POS	0.0773473	4.40582	0.0306828	0	82.8131	12.206	0	0.46704	0	0
SD %
CLIB	0.672226	0.564979	0.116426	0	0	0.00692785	0	0	0	0
CLIB+FLU	0.194157	0	0	0	1.76488	3.98045	4.17071	0.12822	0.44689	2.21842
CLIB+VOR	0.121376	0	0	0	2.14137	1.84991	2.83873	0.0593327	0.273112	1.59526
CLIB+POS	0.132264	0	0	0	1.57086	0.349821	1.16896	0.03078	0.213416	0.635756
FLUEVO	6.72037	0.446263	0.0651805	0	1.43834	4.65484	0.602872	0.0752074	0.101229	0.356011
FLUEVO+FLU	6.09036	0.797669	0.039413	0	1.30045	4.51716	0.524619	0.0695945	0.0822711	0.280025
VOREVO	0.470178	0.319731	0.0923523	0	0	0.102237	0	0	0	0
VOREVO+VOR	1.67193	0.0170004	0.00776566	0	0.235553	1.3292	0.0514297	0.0145551	0.0549168	0.00724643
POSEVO	0.0500911	1.54259	0.274337	0.90819	0.194848	0.188209	0	0	0	0
POSEVO+VOR	0.049902	0.0446233	0.00149431	0	0.826407	0.801567	0	0.0401279	0	0
